# Supplementary material for: Genome-scale analyses and characteristics of putative pathogenicity genes of Stagonosporopsis cucurbitacearum, a pumpkin gummy stem blight fungus
Source: Sci Rep. 2020 Oct 22;10:18065. doi: 10.1038/s41598-020-75235-x (PMC7581720; doi:10.1038/s41598-020-75235-x)
Supplement: Supplementary file 10 — Supplementary Tables. [file 41598_2020_75235_MOESM10_ESM.xlsx]

## Sheet: TITLE
Genome-scale analyses and characteristics of putative pathogenicity genes of Stagonosporopsis cucurbitacearum, a pumpkin gummy stem blight fungus Qian Zhao, Jianzhong Wu, Liyan Zhang, Chao Yan, Shukun Jiang, Zhugang Li, Dequan Sun, Yongcai Lai, Zhenping Gong

## Sheet: TableS1
S1Table Statistical results of the filtered Sc.genome sequencing data.
Subreads Num	Total Base Length (bp)	SubreadsN50	Mean Subreads Length (bp)
527073	5242297168	12559	9946

## Sheet: TableS2
S2Table Statistics of gene functional annotation.
Database	Number	E-value
GO	5072	NA
KEGG	3250	≥0
KOG	5148	≥0
Pfam	7237	NA
TrEMBL	9545	≥0
Nr	9534	≥0
All_Annotated	9562

## Sheet: TableS3
S3Table Informations of RNA-seq data for Sc.1 and Sc.2
BMK-ID	Clean reads	Clean bases	GC Content	%≥Q30
T1	24123597	7208285770	0.5465	0.9292
T2	26638323	7962406298	0.5378	0.9399
T3	24993548	7471845334	0.5403	0.941
T4	25278136	7558183858	0.5622	0.9314
T5	24321323	7265480850	0.5599	0.9238
T6	23903208	7150336206	0.5402	0.9293

## Sheet: TableS4
S4Table 58 DEGs were identified to relative to the Pathogenicity by GO analysis.
Gene ID	GO_annotation
Contig00009.120	Cellular Component: integral component of membrane (GO:0016021);; Biological Process: transmembrane transport (GO:0055085);;
Contig00006.497	Cellular Component: integral component of membrane (GO:0016021);; Biological Process: transmembrane transport (GO:0055085);;
Contig00031.57	Biological Process: carbohydrate metabolic process (GO:0005975);; Molecular Function: hydrolase activity, acting on carbon-nitrogen (but not peptide) bonds (GO:0016810);;
Contig00004.67	Molecular Function: transporter activity (GO:0005215);; Cellular Component: plasma membrane (GO:0005886);; Cellular Component: integral component of membrane (GO:0016021);; Biological Process: transmembrane transport (GO:0055085);;
Contig00007.235	Cellular Component: integral component of membrane (GO:0016021);; Biological Process: transmembrane transport (GO:0055085);;
Contig00003.457	Molecular Function: acid phosphatase activity (GO:0003993);; Biological Process: dephosphorylation (GO:0016311);;
Contig00018.173	Molecular Function:Molecular Function: phosphorelay sensor kinase activity (GO:0000155);; Molecular Function: phosphorelay response regulator activity (GO:0000156);; Biological Process: phosphorelay signal transduction system (GO:0000160);; Molecular Function: ATP binding (GO:0005524);; Biological Process: regulation of transcription, DNA-templated (GO:0000155);; Molecular Function: phosphorelay …
Contig00004.509	Molecular Function: hydrolase activity (GO:0016787);;
Contig00020.179	Molecular Function: hydrolase activity, hydrolyzing O-glycosyl compounds (GO:0004553);; Biological Process: carbohydrate metabolic process (GO:0005975);;
Contig00010.157	Biological Process: carbohydrate transport (GO:0008643);; Cellular Component: integral component of membrane (GO:0016021);; Molecular Function: substrate-specific transmembrane transporter activity (GO:0022891);; Biological Process: transmembrane transport (GO:0055085);;
Contig00011.93	Molecular Function: ATP binding (GO:0005524);; Biological Process: ATP catabolic process (GO:0006200);; Cellular Component: integral component of membrane (GO:0016021);; Molecular Function: ATPase activity, coupled to transmembrane movement of substances (GO:0042626);; Biological Process: transmembrane transport (GO:0055085);;
Contig00017.152	Cellular Component: integral component of membrane (GO:0016021);; Biological Process: transmembrane transport (GO:0055085);;
Contig00022.5	Molecular Function: serine-type endopeptidase activity (GO:0004252);; Cellular Component: extracellular region (GO:0005576);; Biological Process: proteolysis (GO:0006508);;
Contig00001.628	Molecular Function: NAD+ kinase activity (GO:0003951);; Biological Process: NADP biosynthetic process (GO:0006741);; Biological Process: phosphorylation (GO:0016310);; Biological Process: NAD metabolic process (GO:0019674);;
Contig00002.92	Biological Process: dephosphorylation (GO:0016311);; Molecular Function: phosphatase activity (GO:0016791);;
Contig00006.75	Cellular Component: integral component of membrane (GO:0016021);; Molecular Function: substrate-specific transmembrane transporter activity (GO:0022891);; Biological Process: transmembrane transport (GO:0055085);;
Contig00009.33	Biological Process: metabolic process (GO:0008152);; Molecular Function: hydrolase activity (GO:0016787);;
Contig00005.443	Biological Process: carbohydrate transport (GO:0008643);; Cellular Component: integral component of membrane (GO:0016021);; Molecular Function: substrate-specific transmembrane transporter activity (GO:0022891);; Biological Process: transmembrane transport (GO:0055085);;
Contig00017.366	Biological Process: cation transport (GO:0006812);; Molecular Function: solute:proton antiporter activity (GO:0015299);; Cellular Component: integral component of membrane (GO:0016021);; Biological Process: transmembrane transport (GO:0055085);;
Contig00012.209	Biological Process: metabolic process (GO:0008152);; Molecular Function: cellulase activity (GO:0008810);;
Contig00009.78	Molecular Function: voltage-gated chloride channel activity (GO:0005247);; Biological Process: chloride transport (GO:0006821);; Cellular Component: integral component of membrane (GO:0016021);; Molecular Function: adenyl nucleotide binding (GO:0030554);; Biological Process: transmembrane transport (GO:0055085);;
Contig00010.172	Biological Process: interaction with host via protein secreted by type II secretion system (GO:0052051);;
Contig00007.188	Molecular Function: phosphatidylinositol phosphate kinase activity (GO:0016307);; Biological Process: phosphatidylinositol phosphorylation (GO:0046854);;
Contig00021.103	Molecular Function: protein serine/threonine kinase activity (GO:0004674);; Molecular Function: ATP binding (GO:0005524);; Biological Process: protein phosphorylation (GO:0006468);;
Contig00031.190	Biological Process: metabolic process (GO:0008152);; Molecular Function: hydrolase activity (GO:0016787);;
Contig00012.47	Molecular Function: nucleobase transmembrane transporter activity (GO:0015205);; Biological Process: nucleobase transport (GO:0015851);; Cellular Component: membrane (GO:0016020);;
Contig00004.291	Molecular Function: hydrolase activity, hydrolyzing O-glycosyl compounds (GO:0004553);; Biological Process: carbohydrate metabolic process (GO:0005975);;
Contig00003.566	Molecular Function: transporter activity (GO:0005215);; Biological Process: lipid metabolic process (GO:0006629);; Cellular Component: integral component of membrane (GO:0016021);; Biological Process: transmembrane transport (GO:0055085);;
Contig00009.353	Molecular Function: protein phosphorylation (GO:0006468);; Biological Process: cellulose catabolic process (GO:0030245);;
Contig00016.184	Biological Process: carbohydrate transport (GO:0008643);; Cellular Component: integral component of membrane (GO:0016021);; Molecular Function: substrate-specific transmembrane transporter activity (GO:0022891);; Biological Process: transmembrane transport (GO:0055085);;
Contig00001.531	Molecular Function: hydrolase activity (GO:0016787);;
Contig00021.19	Biological Process: cation transport (GO:0006812);; Molecular Function: cation transmembrane transporter activity (GO:0008324);; Biological Process: transmembrane transport (GO:0055085);;
Contig00022.55	Molecular Function: transporter activity (GO:0005215);; Biological Process: oligopeptide transport (GO:0006857);; Cellular Component: integral component of membrane (GO:0016021);;
Contig00001.311	Molecular Function: hydrolase activity (GO:0016787);;
Contig00007.358	Molecular Function: metallocarboxypeptidase activity (GO:0004181);; Biological Process: proteolysis (GO:0006508);; Molecular Function: zinc ion binding (GO:0008270);;
Contig00005.454	Molecular Function: hydrolase activity, hydrolyzing O-glycosyl compounds (GO:0004553);; Biological Process: xylan catabolic process (GO:0045493);;
Contig00011.301	Molecular Function: hydrolase activity (GO:0016787);;
Contig00001.555	Molecular Function: protein serine/threonine kinase activity (GO:0004674);; Molecular Function: ATP binding (GO:0005524);; Biological Process: protein phosphorylation (GO:0006468);;
Contig00013.139	Cellular Component: membrane (GO:0016020);; Biological Process: transmembrane transport (GO:0055085);;
Contig00006.482	Biological Process: carbohydrate transport (GO:0008643);; Cellular Component: integral component of membrane (GO:0016021);; Molecular Function: substrate-specific transmembrane transporter activity (GO:0022891);; Biological Process: transmembrane transport (GO:0055085);;
Contig00013.105	Cellular Component: integral component of membrane (GO:0016021);; Molecular Function: substrate-specific transmembrane transporter activity (GO:0022891);; Biological Process: transmembrane transport (GO:0055085);;
Contig00011.56	Molecular Function: acid phosphatase activity (GO:0003993);;
Contig00012.162	Molecular Function: cellulose 1,4-beta-cellobiosidase activity (GO:0016162);; Biological Process: cellulose catabolic process (GO:0030245);;
Contig00012.102	Molecular Function: nucleotide binding (GO:0000166);; Molecular Function: nucleoside-triphosphatase activity (GO:0017111);;
Contig00003.37	Biological Process: metabolic process (GO:0008152);; Molecular Function: hydrolase activity (GO:0016787);;
Contig00017.185	Molecular Function: hydrolase activity, hydrolyzing O-glycosyl compounds (GO:0004553);; Biological Process: cellulose catabolic process (GO:0030245);;
Contig00001.336	Molecular Function: hydrolase activity, hydrolyzing O-glycosyl compounds (GO:0004553);; Biological Process: polysaccharide metabolic process (GO:0005976);;
Contig00031.170	Cellular Component: integral component of membrane (GO:0016021);; Molecular Function: transmembrane transporter activity (GO:0022857);; Biological Process: transmembrane transport (GO:0055085);;
Contig00031.191	Cellular Component: integral component of membrane (GO:0016021);; Biological Process: transmembrane transport (GO:0055085);;
Contig00013.104	Cellular Component: integral component of membrane (GO:0016021);; Biological Process: transmembrane transport (GO:0055085);;
Contig00013.149	Biological Process: amino acid transmembrane transport (GO:0003333);; Molecular Function: amino acid transmembrane transporter activity (GO:0015171);; Cellular Component: integral component of membrane (GO:0016021);;
Contig00003.161	Molecular Function: hydrolase activity, hydrolyzing O-glycosyl compounds (GO:0004553);; Biological Process: carbohydrate metabolic process (GO:0005975);;
Contig00003.94	Molecular Function: ATP binding (GO:0005524);; Biological Process: cation transport (GO:0006812);; Cellular Component: integral component of membrane (GO:0016021);; Molecular Function: cation-transporting ATPase activity (GO:0019829);; Molecular Function: metal ion binding (GO:0046872);;
Contig00011.265	Biological Process: carbohydrate transport (GO:0008643);; Cellular Component: integral component of membrane (GO:0016021);; Molecular Function: substrate-specific transmembrane transporter activity (GO:0022891);; Biological Process: transmembrane transport (GO:0055085);;
Contig00012.96	Biological Process: carbohydrate metabolic process (GO:0005975);; Molecular Function: hydrolase activity (GO:0016787);; Molecular Function: carbohydrate binding (GO:0030246);;
Contig00003.456	Molecular Function: ion channel activity (GO:0005216);; Biological Process: ion transport (GO:0006811);; Cellular Component: membrane (GO:0016020);;
Contig00016.252	Molecular Function: hydrolase activity (GO:0016787);;
Contig00011.310	Biological Process: amino acid transmembrane transport (GO:0003333);; Molecular Function: amino acid transmembrane transporter activity (GO:0015171);; Cellular Component: integral component of membrane (GO:0016021);;

## Sheet: TableS5
S5Table Statistics of functional domains of major secreted proteins in the Sc.genome.
PFAM ID	Pfam_Description	Gene ID	Number of domain
PF03443.9	Glycosyl hydrolase family 61	Contig00002.659, Contig00002.732, Contig00002.760, Contig00003.271, Contig00004.226, Contig00004.509, Contig00006.74, Contig00001.311, Contig00007.310, Contig00009.361, Contig00010.34, Contig00010.64, Contig00012.209, Contig00014.258, Contig00015.274, Contig00016.135, Contig00016.252, Contig00001.764, Contig00020.272, Contig00021.51	20
PF00246.19	Zinc carboxypeptidase	Contig00002.637, Contig00004.66, Contig00006.106, Contig00001.294, Contig00007.358, Contig00010.129, Contig00010.258, Contig00011.268, Contig00015.166	9
PF01822.14	WSC domain	Contig00002.582, Contig00003.410, Contig00006.21, Contig00007.120, Contig00012.39, Contig00013.5, Contig00015.102, Contig00016.209	8
PF00082.17	Subtilase family	Contig00010.214, Contig00012.91, Contig00015.148, Contig00031.81, Contig00031.230, Contig00002.223, Contig00002.224	7
PF13854.1	Kelch motif	Contig00005.364, Contig00001.383, Contig00001.613, Contig00017.19	4
PF00187.14	Chitin recognition protein	Contig00007.261	1
PF00734.13	Fungal cellulose binding domain	Contig00017.247	1

## Sheet: TableS6
S6Table 54 common elements in "SP GENEs" and "DEGs".
GENE ID	FDR	log2FC	regulated	COG_class	COG_class_annotation	GO_annotation	KEGG_annotation	KEGG_pathway_annotation	KOG_class	KOG_class_annotation	Pfam_annotation	Swiss_Prot_annotation	eggNOG_class	eggNOG_class_annotation	NR_annotation	GO_second_level_annotation
Contig00001.220	0.0267465	3.58312	up	--	--	--	--	--	--	--	--	--	S	Function unknown	hypothetical protein B5807_05617 [Epicoccum nigrum]	--
Contig00001.311	2.57507e-08	4.9286	up	--	--	Molecular Function: hydrolase activity (GO:0016787);;	--	--	--	--	Glycosyl hydrolase family 61	Polysaccharide monooxygenase Cel61a (Precursor) GN=Cel61a OS=Thielavia heterothallica (strain ATCC 42464 / BCRC 31852 / DSM 1799) PE=1 SV=1	R	General function prediction only	hypothetical protein B5807_05607 [Epicoccum nigrum]	molecular function: catalytic activity (GO:0003824);; biological process: metabolic process (GO:0008152)
Contig00001.398	9.21559e-06	-3.94088	down	--	--	--	--	--	--	--	Uncharacterized conserved protein (DUF2183)	Phosphatidate phosphatase APP1 GN=APP1 OS=Saccharomyces cerevisiae (strain ATCC 204508 / S288c) PE=1 SV=1	S	Function unknown	hypothetical protein ST47_g6958 [Ascochyta rabiei]	--
Contig00001.791	2.06549e-05	3.96998	up	--	--	--	--	--	--	--	--	--	R	General function prediction only	hypothetical protein B5807_03193 [Epicoccum nigrum]	--
Contig00001.93	2.58501e-12	10.4865	up	--	--	--	--	--	--	--	--	--	S	Function unknown	hypothetical protein ST47_g6447 [Ascochyta rabiei]	--
Contig00002.377	4.09361e-08	5.15814	up	--	--	--	--	--	--	--	--	--	--	--	--	--
Contig00002.424	0.0436355	3.39547	up	--	--	--	--	--	--	--	Blastomyces yeast-phase-specific protein	--	R	General function prediction only	hypothetical protein B5807_04270 [Epicoccum nigrum]	--
Contig00002.660	0.0232189	-3.30936	down	--	--	--	--	--	--	--	Peroxidase	Versatile peroxidase VPL1 (Precursor) GN=vpl1 OS=Pleurotus eryngii (Boletus of the steppes) PE=1 SV=1	R	General function prediction only	heme binding [Ascochyta rabiei]	--
Contig00002.732	4.78711e-20	Inf	up	--	--	--	--	--	--	--	Glycosyl hydrolase family 61	Probable endo-beta-1,4-glucanase D (Precursor) GN=eglD OS=Aspergillus clavatus (strain ATCC 1007 / CBS 513.65 / DSM 816 / NCTC PE=3 SV=1	R	General function prediction only	hypothetical protein ST47_g8883 [Ascochyta rabiei]	--
Contig00002.760	7.29206e-14	6.99919	up	--	--	--	--	--	--	--	Glycosyl hydrolase family 61	Polysaccharide monooxygenase Cel61a (Precursor) GN=Cel61a OS=Thielavia heterothallica (strain ATCC 42464 / BCRC 31852 / DSM 1799) PE=1 SV=1	R	General function prediction only	hypothetical protein ST47_g5389 [Ascochyta rabiei]	--
Contig00003.161	0.00351967	2.86965	up	[G]	Carbohydrate transport and metabolism	Molecular Function: hydrolase activity, hydrolyzing O-glycosyl compounds (GO:0004553);; Biological Process: carbohydrate metabolic process (GO:0005975);;	K01179|0|pte:PTT_13236|hypothetical protein; K01179 endoglucanase [EC:3.2.1.4] (A)	Starch and sucrose metabolism (ko00500)	--	--	Cellulase (glycosyl hydrolase family 5);; Carbohydrate binding domain X2	Endoglucanase B (Precursor) GN=CELB OS=Neocallimastix patriciarum (Rumen fungus) PE=2 SV=1	G	Carbohydrate transport and metabolism	hydrolase [Ascochyta rabiei]	molecular function: catalytic activity (GO:0003824);; biological process: metabolic process (GO:0008152)
Contig00003.271	1.00149e-26	Inf	up	--	--	--	--	--	--	--	Glycosyl hydrolase family 61	Probable endo-beta-1,4-glucanase D (Precursor) GN=eglD OS=Neosartorya fischeri (strain ATCC 1020 / DSM 3700 / FGSC A1164 / NRRL PE=3 SV=1	R	General function prediction only	hypothetical protein ST47_g8973 [Ascochyta rabiei]	--
Contig00003.37	0.0252645	-2.73872	down	[Q]	Secondary metabolites biosynthesis, transport and catabolism	Biological Process: metabolic process (GO:0008152);; Molecular Function: hydrolase activity (GO:0016787);;	--	--	--	--	Isochorismatase family	--	R	General function prediction only	catalytic [Ascochyta rabiei]	biological process: metabolic process (GO:0008152);; molecular function: catalytic activity (GO:0003824)
Contig00004.225	1.88787e-08	5.19239	up	[E]	Amino acid transport and metabolism	Molecular Function: catalytic activity (GO:0003824);; Biological Process: carbohydrate metabolic process (GO:0005975);; Molecular Function: carbohydrate binding (GO:0030246);;	--	--	[R]	General function prediction only	GMC oxidoreductase;; GMC oxidoreductase;; FAD binding domain;; FAD dependent oxidoreductase	Cellobiose dehydrogenase (Precursor) GN=CDH-2 OS=Phanerochaete chrysosporium (White-rot fungus) PE=1 SV=1	R	General function prediction only	cellulose binding [Ascochyta rabiei]	molecular function: catalytic activity (GO:0003824);; biological process: metabolic process (GO:0008152);; molecular function: binding (GO:0005488)
Contig00004.291	3.44602e-06	5.26539	up	--	--	Molecular Function: hydrolase activity, hydrolyzing O-glycosyl compounds (GO:0004553);; Biological Process: carbohydrate metabolic process (GO:0005975);;	--	--	--	--	Glycosyl hydrolase family 7	Exoglucanase 1 (Precursor) GN=CEL1 OS=Cochliobolus carbonum (Bipolaris zeicola) PE=3 SV=1	R	General function prediction only	hypothetical protein B5807_08825 [Epicoccum nigrum]	molecular function: catalytic activity (GO:0003824);; biological process: metabolic process (GO:0008152)
Contig00004.36	4.32099e-05	4.24918	up	[Q]	Secondary metabolites biosynthesis, transport and catabolism	Cellular Component: extracellular region (GO:0005576);;	K05972|6.10874e-155|pno:SNOG_15451|hypothetical protein; K05972 acetylxylan esterase [EC:3.1.1.72] (A)	--	--	--	Esterase PHB depolymerase;; Prolyl oligopeptidase family;; Alpha/beta hydrolase family	Acetylxylan esterase A (Precursor) GN=axeA OS=Emericella nidulans (strain FGSC A4 / ATCC 38163 / CBS 112.46 / NRRL PE=1 SV=2	O	Posttranslational modification, protein turnover, chaperones	extracellular region [Ascochyta rabiei]	cellular component: extracellular region (GO:0005576)
Contig00004.506	0.0021143	4.31018	up	--	--	Molecular Function: RNA binding (GO:0003723);; Molecular Function: endoribonuclease activity (GO:0004521);;	--	--	--	--	ribonuclease	Guanyl-specific ribonuclease F1 (Precursor) OS=Gibberella fujikuroi (Bakanae and foot rot disease fungus) PE=1 SV=4	R	General function prediction only	hypothetical protein B5807_10667 [Epicoccum nigrum]	molecular function: binding (GO:0005488);; molecular function: catalytic activity (GO:0003824);; biological process: metabolic process (GO:0008152);; biological process: cellular process (GO:0009987)
Contig00004.509	5.52493e-09	Inf	up	--	--	Molecular Function: hydrolase activity (GO:0016787);;	--	--	--	--	Glycosyl hydrolase family 61	Cellulose-growth-specific protein (Precursor) GN=cel1 OS=Agaricus bisporus (White button mushroom) PE=3 SV=1	R	General function prediction only	cel1 protein precursor [Alternaria alternata]	molecular function: catalytic activity (GO:0003824);; biological process: metabolic process (GO:0008152)
Contig00005.167	0.00124632	3.17391	up	--	--	--	--	--	--	--	PAN domain;; PAN domain;; PAN-like domain	--	R	General function prediction only	hypothetical protein SNOG_06974 [Parastagonospora nodorum SN15]	--
Contig00005.210	0.000134593	-5.36627	down	[Q]	Secondary metabolites biosynthesis, transport and catabolism	Molecular Function: copper ion binding (GO:0005507);; Molecular Function: oxidoreductase activity (GO:0016491);; Biological Process: oxidation-reduction process (GO:0055114);;	--	--	[Q]	Secondary metabolites biosynthesis, transport and catabolism	Multicopper oxidase;; Multicopper oxidase;; Multicopper oxidase	Laccase-3 (Fragment) GN=lcc3 OS=Botryotinia fuckeliana (Noble rot fungus) PE=3 SV=1	Q	Secondary metabolites biosynthesis, transport and catabolism	copper ion binding [Ascochyta rabiei]	molecular function: binding (GO:0005488);; molecular function: catalytic activity (GO:0003824);; biological process: metabolic process (GO:0008152);; biological process: single-organism process (GO:0044699)
Contig00005.454	7.42711e-05	4.01526	up	--	--	Molecular Function: hydrolase activity, hydrolyzing O-glycosyl compounds (GO:0004553);; Biological Process: xylan catabolic process (GO:0045493);;	K01181|0|bsc:COCSADRAFT_127742|glycoside hydrolase family 10 protein; K01181 endo-1,4-beta-xylanase [EC:3.2.1.8] (A)	--	--	--	Glycosyl hydrolase family 10	Endo-1,4-beta-xylanase 2 (Precursor) GN=xynII OS=Aureobasidium pullulans (Black yeast) PE=1 SV=1	R	General function prediction only	endo-1,4-beta-xylanase [Ascochyta rabiei]	molecular function: catalytic activity (GO:0003824);; biological process: metabolic process (GO:0008152);; biological process: cellular process (GO:0009987)
Contig00006.409	0.000157627	4.26586	up	--	--	--	--	--	--	--	Domain of unknown function (DUF4360)	--	R	General function prediction only	hypothetical protein B5807_01929 [Epicoccum nigrum]	--
Contig00007.120	0.00743083	5.32974	up	--	--	--	--	--	--	--	WSC domain;; Glyoxal oxidase N-terminus;; Domain of unknown function (DUF1929)	Putative fungistatic metabolite GN=CHGG_05463 OS=Chaetomium globosum (strain ATCC 6205 / CBS 148.51 / DSM 1962 / NBRC PE=1 SV=2	R	General function prediction only	hypothetical protein B5807_03671 [Epicoccum nigrum]	--
Contig00007.358	0.000502789	4.68479	up	[E]	Amino acid transport and metabolism	Molecular Function: metallocarboxypeptidase activity (GO:0004181);; Biological Process: proteolysis (GO:0006508);; Molecular Function: zinc ion binding (GO:0008270);;	--	--	[S]	Function unknown	Zinc carboxypeptidase	Metallocarboxypeptidase A (Precursor) GN=MCPA OS=Arthroderma otae (strain ATCC MYA-4605 / CBS 113480) PE=3 SV=1	R	General function prediction only	metallocarboxypeptidase [Ascochyta rabiei]	molecular function: catalytic activity (GO:0003824);; biological process: metabolic process (GO:0008152);; molecular function: binding (GO:0005488)
Contig00007.462	0.0127863	2.94181	up	--	--	--	--	--	--	--	Peroxidase, family 2	Chloroperoxidase (Precursor) GN=CPO OS=Caldariomyces fumago (Leptoxyphium fumago) PE=1 SV=3	R	General function prediction only	hypothetical protein B5807_00095 [Epicoccum nigrum]	--
Contig00008.269	3.09915e-11	-5.95352	down	--	--	--	--	--	--	--	Putative stress-responsive nuclear envelope protein	Uncharacterized protein C23C4.05c (Precursor) GN=SPAC23C4.05c OS=Schizosaccharomyces pombe (strain 972 / ATCC 24843) PE=3 SV=1	R	General function prediction only	hypothetical protein B5807_00388 [Epicoccum nigrum]	--
Contig00009.178	0.000130227	4.06895	up	[R]	General function prediction only	Molecular Function: aminopeptidase activity (GO:0004177);; Molecular Function: mannosyl-oligosaccharide 1,2-alpha-mannosidase activity (GO:0004571);; Molecular Function: calcium ion binding (GO:0005509);; Biological Process: proteolysis (GO:0006508);; Cellular Component: membrane (GO:0016020);;	--	--	[OPR]	Posttranslational modification, protein turnover, chaperones;; Inorganic ion transport and metabolism;; General function prediction only	Peptidase family M28;; PA domain	Leucine aminopeptidase 2 (Precursor) GN=LAP2 OS=Arthroderma otae (strain ATCC MYA-4605 / CBS 113480) PE=3 SV=1	E	Amino acid transport and metabolism	hypothetical protein B5807_09139 [Epicoccum nigrum]	molecular function: catalytic activity (GO:0003824);; biological process: metabolic process (GO:0008152);; molecular function: binding (GO:0005488);; cellular component: membrane (GO:0016020)
Contig00009.179	0.0123385	7.08848	up	[G]	Carbohydrate transport and metabolism	Molecular Function: catalytic activity (GO:0003824);;	K01728|4.79427e-154|bze:COCCADRAFT_9392|polysaccharide lyase family 1 protein; K01728 pectate lyase [EC:4.2.2.2] (A)	Pentose and glucuronate interconversions (ko00040)	--	--	Pectate lyase	Probable pectate lyase A (Precursor) GN=plyA OS=Neosartorya fumigata (strain ATCC MYA-4609 / Af293 / CBS 101355 / FGSC PE=3 SV=1	R	General function prediction only	lyase [Ascochyta rabiei]	molecular function: catalytic activity (GO:0003824)
Contig00009.240	0.007111	2.87415	up	[R]	General function prediction only	Molecular Function: peptidase activity (GO:0008233);;	K05994|1.328e-115|val:VDBG_05811|bacterial leucyl aminopeptidase; K05994 bacterial leucyl aminopeptidase [EC:3.4.11.10] (A)	--	[OPR]	Posttranslational modification, protein turnover, chaperones;; Inorganic ion transport and metabolism;; General function prediction only	Peptidase family M28;; Peptidase family M20/M25/M40	Leucine aminopeptidase 1 (Precursor) GN=lap1 OS=Sclerotinia sclerotiorum (strain ATCC 18683 / 1980 / Ss-1) PE=3 SV=1	R	General function prediction only	hypothetical protein ST47_g3001 [Ascochyta rabiei]	molecular function: catalytic activity (GO:0003824);; biological process: metabolic process (GO:0008152)
Contig00009.32	0.0449972	2.8463	up	[R]	General function prediction only	--	--	--	[OPR]	Posttranslational modification, protein turnover, chaperones;; Inorganic ion transport and metabolism;; General function prediction only	Peptidase family M28;; PA domain	Probable leucine aminopeptidase 2 (Precursor) GN=lap2 OS=Neosartorya fumigata (strain ATCC MYA-4609 / Af293 / CBS 101355 / FGSC PE=3 SV=2	R	General function prediction only	hypothetical protein B5807_09406 [Epicoccum nigrum]	--
Contig00009.353	1.56588e-07	9.82051	up	--	--	Molecular Function: cellulose 1,4-beta-cellobiosidase activity (GO:0016162);; Biological Process: cellulose catabolic process (GO:0030245);;	--	--	--	--	Glycosyl hydrolase family 7	Exoglucanase 1 (Precursor) GN=CEL1 OS=Cochliobolus carbonum (Bipolaris zeicola) PE=3 SV=1	R	General function prediction only	hydrolase [Ascochyta rabiei]	molecular function: catalytic activity (GO:0003824);; biological process: metabolic process (GO:0008152);; biological process: cellular process (GO:0009987)
Contig00010.224	0.000712166	-7.19503	down	--	--	Molecular Function: metallopeptidase activity (GO:0008237);;	--	--	--	--	Putative peptidase family	Major allergen Asp f 2 (Precursor) GN=AFUA_4G09580 OS=Neosartorya fumigata (strain ATCC MYA-4609 / Af293 / CBS 101355 / FGSC PE=1 SV=2	R	General function prediction only	hypothetical protein B5807_00017 [Epicoccum nigrum]	molecular function: catalytic activity (GO:0003824);; biological process: metabolic process (GO:0008152)
Contig00010.34	5.31494e-05	5.34876	up	--	--	--	--	--	--	--	Glycosyl hydrolase family 61	Polysaccharide monooxygenase Cel61a (Precursor) GN=Cel61a OS=Thielavia heterothallica (strain ATCC 42464 / BCRC 31852 / DSM 1799) PE=1 SV=1	R	General function prediction only	hypothetical protein ST47_g1383 [Ascochyta rabiei]	--
Contig00011.275	0.0035827	2.92653	up	--	--	--	--	--	--	--	Domain of unknown function (DUF1929);; WSC domain;; Kelch motif;; Galactose oxidase, central domain;; Kelch motif;; Glyoxal oxidase N-terminus	Galactose oxidase (Precursor) GN=GAOA OS=Gibberella zeae (Wheat head blight fungus) PE=1 SV=1	R	General function prediction only	galactose oxidase [Colletotrichum nymphaeae SA-01]	--
Contig00011.301	0.00232851	3.00297	up	--	--	Molecular Function: hydrolase activity (GO:0016787);;	--	--	--	--	GDSL-like Lipase/Acylhydrolase family;; GDSL-like Lipase/Acylhydrolase	--	S	Function unknown	cellulose binding [Ascochyta rabiei]	molecular function: catalytic activity (GO:0003824);; biological process: metabolic process (GO:0008152)
Contig00011.56	3.82995e-07	-9.19679	down	--	--	Molecular Function: acid phosphatase activity (GO:0003993);;	--	--	[R]	General function prediction only	Histidine phosphatase superfamily (branch 2)	Acid phosphatase PHO1 (Precursor) GN=PHO1 OS=Komagataella pastoris (Yeast) PE=2 SV=1	R	General function prediction only	hypothetical protein B5807_02847 [Epicoccum nigrum]	molecular function: catalytic activity (GO:0003824);; biological process: metabolic process (GO:0008152);; biological process: cellular process (GO:0009987)
Contig00012.162	1.66802e-26	Inf	up	[G]	Carbohydrate transport and metabolism	Molecular Function: cellulose 1,4-beta-cellobiosidase activity (GO:0016162);; Biological Process: cellulose catabolic process (GO:0030245);;	--	--	--	--	Glycosyl hydrolases family 6	Probable 1,4-beta-D-glucan cellobiohydrolase C (Precursor) GN=cbhC OS=Aspergillus terreus (strain NIH 2624 / FGSC A1156) PE=3 SV=1	R	General function prediction only	hydrolase [Ascochyta rabiei]	molecular function: catalytic activity (GO:0003824);; biological process: metabolic process (GO:0008152);; biological process: cellular process (GO:0009987)
Contig00012.209	7.00558e-18	8.93155	up	--	--	Biological Process: metabolic process (GO:0008152);; Molecular Function: cellulase activity (GO:0008810);;	--	--	--	--	Glycosyl hydrolase family 61	Probable endo-beta-1,4-glucanase D (Precursor) GN=eglD OS=Aspergillus niger (strain CBS 513.88 / FGSC A1513) PE=3 SV=1	R	General function prediction only	hypothetical protein ST47_g7495 [Ascochyta rabiei]	biological process: metabolic process (GO:0008152);; molecular function: catalytic activity (GO:0003824)
Contig00012.225	0.00111028	-5.99	down	--	--	--	--	--	--	--	--	--	R	General function prediction only	hypothetical protein ST47_g7518 [Ascochyta rabiei]	--
Contig00012.227	5.18041e-05	-4.0282	down	[GR]	Carbohydrate transport and metabolism;; General function prediction only	Molecular Function: nutrient reservoir activity (GO:0045735);;	--	--	--	--	Cupin;; Cupin domain;; Protein of unknown function (DUF861);; AraC-like ligand binding domain	--	R	General function prediction only	nutrient reservoir [Ascochyta rabiei]	molecular function: nutrient reservoir activity (GO:0045735)
Contig00012.80	0.0242389	4.61879	up	--	--	--	--	--	--	--	--	--	R	General function prediction only	hypothetical protein IQ07DRAFT_411795 [Pyrenochaeta sp. DS3sAY3a]	--
Contig00012.96	0.0043749	-3.43957	down	[G]	Carbohydrate transport and metabolism	Biological Process: carbohydrate metabolic process (GO:0005975);; Molecular Function: hydrolase activity (GO:0016787);; Molecular Function: carbohydrate binding (GO:0030246);;	--	--	--	--	Glycosyl hydrolase family 92	--	R	General function prediction only	hypothetical protein B5807_09980 [Epicoccum nigrum]	biological process: metabolic process (GO:0008152);; molecular function: catalytic activity (GO:0003824);; molecular function: binding (GO:0005488)
Contig00015.300	1.10707e-05	4.44494	up	--	--	--	--	--	--	--	--	--	R	General function prediction only	hypothetical protein B5807_07687 [Epicoccum nigrum]	--
Contig00016.252	0.000245661	4.70119	up	--	--	Molecular Function: hydrolase activity (GO:0016787);;	--	--	--	--	Glycosyl hydrolase family 61	Probable endo-beta-1,4-glucanase D (Precursor) GN=eglD OS=Neosartorya fischeri (strain ATCC 1020 / DSM 3700 / FGSC A1164 / NRRL PE=3 SV=1	R	General function prediction only	hypothetical protein B5807_08399 [Epicoccum nigrum]	molecular function: catalytic activity (GO:0003824);; biological process: metabolic process (GO:0008152)
Contig00016.324	3.44602e-06	-4.01828	down	--	--	--	--	--	--	--	Phosphatidylethanolamine-binding protein	--	R	General function prediction only	hypothetical protein ST47_g3755 [Ascochyta rabiei]	--
Contig00017.185	1.31303e-09	5.49113	up	[G]	Carbohydrate transport and metabolism	Molecular Function: hydrolase activity, hydrolyzing O-glycosyl compounds (GO:0004553);; Biological Process: cellulose catabolic process (GO:0030245);;	--	--	--	--	Glycosyl hydrolases family 6	Endoglucanase-6B OS=Humicola insolens (Soft-rot fungus) PE=1 SV=1	R	General function prediction only	hydrolase [Ascochyta rabiei]	molecular function: catalytic activity (GO:0003824);; biological process: metabolic process (GO:0008152);; biological process: cellular process (GO:0009987)
Contig00017.247	0.00114177	7.99066	up	--	--	--	--	--	--	--	Fungal cellulose binding domain	Putative endoglucanase type B (Precursor) OS=Fusarium oxysporum (Fusarium vascular wilt) PE=2 SV=1	S	Function unknown	cellulose binding [Ascochyta rabiei]	--
Contig00018.146	0.00102398	3.02174	up	--	--	--	--	--	--	--	--	--	R	General function prediction only	hypothetical protein B5807_10336 [Epicoccum nigrum]	--
Contig00018.94	0.0140185	2.64514	up	--	--	--	--	--	--	--	--	--	J	Translation, ribosomal structure and biogenesis	hypothetical protein B5807_10418 [Epicoccum nigrum]	--
Contig00020.13	0.0395317	-2.32762	down	[G]	Carbohydrate transport and metabolism	Molecular Function: alpha,alpha-trehalase activity (GO:0004555);; Biological Process: trehalose metabolic process (GO:0005991);;	K01194|0|pno:SNOG_12745|hypothetical protein; K01194 alpha,alpha-trehalase [EC:3.2.1.28] (A)	Starch and sucrose metabolism (ko00500)	[G]	Carbohydrate transport and metabolism	Trehalase;; Amylo-alpha-1,6-glucosidase	Neutral trehalase GN=YD8119.07C OS=Saccharomyces cerevisiae (strain ATCC 204508 / S288c) PE=1 SV=3	G	Carbohydrate transport and metabolism	hypothetical protein B5807_07227 [Epicoccum nigrum]	molecular function: catalytic activity (GO:0003824);; biological process: metabolic process (GO:0008152);; biological process: cellular process (GO:0009987);; biological process: single-organism process (GO:0044699)
Contig00020.158	0.00149964	-2.9455	down	--	--	--	--	--	--	--	--	--	R	General function prediction only	hypothetical protein ST47_g625 [Ascochyta rabiei]	--
Contig00020.179	0.00114177	-3.04562	down	[G]	Carbohydrate transport and metabolism	Molecular Function: hydrolase activity, hydrolyzing O-glycosyl compounds (GO:0004553);; Biological Process: carbohydrate metabolic process (GO:0005975);;	K05349|0|pno:SNOG_13675|hypothetical protein; K05349 beta-glucosidase [EC:3.2.1.21] (A)	Cyanoamino acid metabolism (ko00460);; Starch and sucrose metabolism (ko00500)	--	--	Glycosyl hydrolase family 3 N terminal domain;; Glycosyl hydrolase family 3 C-terminal domain;; Fibronectin type III-like domain	Probable beta-glucosidase G (Precursor) GN=bglG OS=Aspergillus oryzae (strain ATCC 42149 / RIB 40) PE=3 SV=1	G	Carbohydrate transport and metabolism	hypothetical protein B5807_07432 [Epicoccum nigrum]	molecular function: catalytic activity (GO:0003824);; biological process: metabolic process (GO:0008152)
Contig00022.5	0.000753651	7.2088	up	--	--	Molecular Function: serine-type endopeptidase activity (GO:0004252);; Cellular Component: extracellular region (GO:0005576);; Biological Process: proteolysis (GO:0006508);;	--	--	--	--	Alpha-lytic protease prodomain	--	R	General function prediction only	secreted serine protease protein [Stemphylium lycopersici]	molecular function: catalytic activity (GO:0003824);; biological process: metabolic process (GO:0008152);; cellular component: extracellular region (GO:0005576)
Contig00031.306	0.000814755	4.46073	up	--	--	Cellular Component: integral component of membrane (GO:0016021);; Molecular Function: transferase activity, transferring hexosyl groups (GO:0016758);;	K05531|4.72298e-130|pno:SNOG_04275|hypothetical protein; K05531 mannan polymerase II complex MNN10 subunit [EC:2.4.1.-] (A)	Various types of N-glycan biosynthesis (ko00513)	[GM]	Carbohydrate transport and metabolism;; Cell wall/membrane/envelope biogenesis	galactosyl transferase GMA12/MNN10 family	Probable alpha-1,2-galactosyltransferase gmh1 GN=gmh1 OS=Schizosaccharomyces pombe (strain 972 / ATCC 24843) PE=3 SV=1	GM	Carbohydrate transport and metabolism;; Cell wall/membrane/envelope biogenesis	transferase [Ascochyta rabiei]	cellular component: membrane (GO:0016020);; cellular component: membrane part (GO:0044425);; molecular function: catalytic activity (GO:0003824);; biological process: metabolic process (GO:0008152)

## Sheet: TableS7
S7Table 96 common elements in "PHI GENEs" and "DEGs".
GENE ID	FDR	log2FC	regulated	COG_class	COG_class_annotation	GO_annotation	KEGG_annotation	KEGG_pathway_annotation	KOG_class	KOG_class_annotation	Pfam_annotation	Swiss_Prot_annotation	eggNOG_class	eggNOG_class_annotation	NR_annotation	GO_second_level_annotation
Contig00001.311	2.57507e-08	4.9286	up	--	--	Molecular Function: hydrolase activity (GO:0016787);;	--	--	--	--	Glycosyl hydrolase family 61	Polysaccharide monooxygenase Cel61a (Precursor) GN=Cel61a OS=Thielavia heterothallica (strain ATCC 42464 / BCRC 31852 / DSM 1799) PE=1 SV=1	R	General function prediction only	hypothetical protein B5807_05607 [Epicoccum nigrum]	molecular function: catalytic activity (GO:0003824);; biological process: metabolic process (GO:0008152)
Contig00001.485	0.0367513	-2.84349	down	[OC]	Posttranslational modification, protein turnover, chaperones;; Energy production and conversion	Biological Process: glycerol ether metabolic process (GO:0006662);; Molecular Function: electron carrier activity (GO:0009055);; Molecular Function: protein disulfide oxidoreductase activity (GO:0015035);; Biological Process: cell redox homeostasis (GO:0045454);;	K03671|9.17694e-58|pno:SNOG_03035|hypothetical protein; K03671 thioredoxin 1 (A)	--	[O]	Posttranslational modification, protein turnover, chaperones	Thioredoxin;; Thioredoxin domain	Thioredoxin GN=TRX1 OS=Emericella nidulans (strain FGSC A4 / ATCC 38163 / CBS 112.46 / NRRL PE=1 SV=2	O	Posttranslational modification, protein turnover, chaperones	hypothetical protein B5807_11038 [Epicoccum nigrum]	biological process: metabolic process (GO:0008152);; biological process: single-organism process (GO:0044699);; molecular function: electron carrier activity (GO:0009055);; molecular function: catalytic activity (GO:0003824);; biological process: cellular process (GO:0009987);; biological process: biological regulation (GO:0065007)
Contig00001.535	2.30411e-22	-10.3907	down	--	--	Molecular Function: alternative oxidase activity (GO:0009916);; Cellular Component: integral component of membrane (GO:0016021);; Biological Process: electron transport chain (GO:0022900);; Molecular Function: metal ion binding (GO:0046872);; Cellular Component: respiratory chain (GO:0070469);;	--	--	--	--	Alternative oxidase	Alternative oxidase, mitochondrial (Precursor) GN=AOX1 OS=Venturia inaequalis (Apple scab fungus) PE=3 SV=1	S	Function unknown	alternative oxidase [Ascochyta rabiei]	molecular function: catalytic activity (GO:0003824);; biological process: metabolic process (GO:0008152);; biological process: single-organism process (GO:0044699);; cellular component: membrane (GO:0016020);; cellular component: membrane part (GO:0044425);; biological process: cellular process (GO:0009987);; molecular function: binding (GO:0005488)
Contig00002.11	3.13851e-10	6.4866	up	[C]	Energy production and conversion	--	K15303|1.45133e-120|bze:COCCADRAFT_30330|hypothetical protein; K15303 aflatoxin B1 aldehyde reductase (A)	--	--	--	Aldo/keto reductase family	Putative voltage-gated potassium channel subunit beta GN=SPCC965.06 OS=Schizosaccharomyces pombe (strain 972 / ATCC 24843) PE=3 SV=1	R	General function prediction only	putative aflatoxin b1 aldehyde reductase member 2 [Diaporthe ampelina]	--
Contig00002.564	0.0488601	3.17938	up	[GEPR]	Carbohydrate transport and metabolism;; Amino acid transport and metabolism;; Inorganic ion transport and metabolism;; General function prediction only	--	--	--	[G]	Carbohydrate transport and metabolism	Major Facilitator Superfamily	Vitamin H transporter 1 GN=vht1 OS=Schizosaccharomyces pombe (strain 972 / ATCC 24843) PE=2 SV=1	G	Carbohydrate transport and metabolism	hypothetical protein B5807_01273 [Epicoccum nigrum]	--
Contig00002.568	8.6936e-05	-6.11701	down	--	--	Molecular Function: DNA binding (GO:0003677);; Cellular Component: nucleus (GO:0005634);; Biological Process: transcription, DNA-templated (GO:0006351);; Molecular Function: zinc ion binding (GO:0008270);;	--	--	--	--	Fungal Zn(2)-Cys(6) binuclear cluster domain	Sterol uptake control protein 2 OS=Saccharomyces cerevisiae (strain ATCC 204508 / S288c) PE=1 SV=1	S	Function unknown	DNA binding [Ascochyta rabiei]	molecular function: binding (GO:0005488);; cellular component: cell (GO:0005623);; cellular component: organelle (GO:0043226);; cellular component: cell part (GO:0044464);; biological process: metabolic process (GO:0008152);; biological process: cellular process (GO:0009987)
Contig00002.658	0.0436355	-2.80003	down	[IQR]	Lipid transport and metabolism;; Secondary metabolites biosynthesis, transport and catabolism;; General function prediction only	Molecular Function: oxidoreductase activity (GO:0016491);; Biological Process: oxidation-reduction process (GO:0055114);;	--	--	[R]	General function prediction only	short chain dehydrogenase;; Enoyl-(Acyl carrier protein) reductase;; KR domain;; NAD dependent epimerase/dehydratase family	Uncharacterized oxidoreductase C922.06 GN=SPAC922.06 OS=Schizosaccharomyces pombe (strain 972 / ATCC 24843) PE=3 SV=1	Q	Secondary metabolites biosynthesis, transport and catabolism	hypothetical protein B5807_01188 [Epicoccum nigrum]	molecular function: catalytic activity (GO:0003824);; biological process: metabolic process (GO:0008152);; biological process: single-organism process (GO:0044699)
Contig00002.727	2.03082e-09	7.40861	up	--	--	--	--	--	--	--	--	--	S	Function unknown	hypothetical protein B5807_04408 [Epicoccum nigrum]	--
Contig00002.732	4.78711e-20	Inf	up	--	--	--	--	--	--	--	Glycosyl hydrolase family 61	Probable endo-beta-1,4-glucanase D (Precursor) GN=eglD OS=Aspergillus clavatus (strain ATCC 1007 / CBS 513.65 / DSM 816 / NCTC PE=3 SV=1	R	General function prediction only	hypothetical protein ST47_g8883 [Ascochyta rabiei]	--
Contig00002.746	0.0447573	-2.69865	down	--	--	Cellular Component: membrane (GO:0016020);;	K07300|0|bsc:COCSADRAFT_40289|hypothetical protein; K07300 Ca2+:H+ antiporter (A)	--	[P]	Inorganic ion transport and metabolism	Sodium/calcium exchanger protein	Vacuolar calcium ion transporter GN=VCX1 OS=Saccharomyces cerevisiae (strain ATCC 204508 / S288c) PE=1 SV=1	P	Inorganic ion transport and metabolism	transmembrane transport [Ascochyta rabiei]	cellular component: membrane (GO:0016020)
Contig00002.758	4.80929e-05	4.79923	up	--	--	--	--	--	[QI]	Secondary metabolites biosynthesis, transport and catabolism;; Lipid transport and metabolism	Cytochrome P450	Averantin hydroxylase GN=avnA OS=Aspergillus parasiticus PE=1 SV=2	Q	Secondary metabolites biosynthesis, transport and catabolism	Cytochrome P450 [Macrophomina phaseolina MS6]	--
Contig00002.760	7.29206e-14	6.99919	up	--	--	--	--	--	--	--	Glycosyl hydrolase family 61	Polysaccharide monooxygenase Cel61a (Precursor) GN=Cel61a OS=Thielavia heterothallica (strain ATCC 42464 / BCRC 31852 / DSM 1799) PE=1 SV=1	R	General function prediction only	hypothetical protein ST47_g5389 [Ascochyta rabiei]	--
Contig00003.270	0.0229265	3.86621	up	--	--	--	--	--	--	--	Fungal specific transcription factor domain;; NAD(P)-binding Rossmann-like domain;; FAD dependent oxidoreductase;; Pyridine nucleotide-disulphide oxidoreductase;; FAD binding domain;; Pyridine nucleotide-disulphide oxidoreductase	Uncharacterized transcriptional regulatory protein C3C7.04 GN=SPAC3C7.04 OS=Schizosaccharomyces pombe (strain 972 / ATCC 24843) PE=3 SV=1	S	Function unknown	hypothetical protein ST47_g8972 [Ascochyta rabiei]	--
Contig00003.271	1.00149e-26	Inf	up	--	--	--	--	--	--	--	Glycosyl hydrolase family 61	Probable endo-beta-1,4-glucanase D (Precursor) GN=eglD OS=Neosartorya fischeri (strain ATCC 1020 / DSM 3700 / FGSC A1164 / NRRL PE=3 SV=1	R	General function prediction only	hypothetical protein ST47_g8973 [Ascochyta rabiei]	--
Contig00003.427	0.00539317	-2.71967	down	[G]	Carbohydrate transport and metabolism	--	K02429|0|npa:UCRNP2_3862|putative glucose galactose transporter protein; K02429 MFS transporter, FHS family, L-fucose permease (A)	--	--	--	Major Facilitator Superfamily;; Sugar (and other) transporter	--	R	General function prediction only	hypothetical protein B5807_10798 [Epicoccum nigrum]	--
Contig00003.457	4.5892e-11	-5.99472	down	--	--	Molecular Function: acid phosphatase activity (GO:0003993);; Biological Process: dephosphorylation (GO:0016311);;	--	--	[R]	General function prediction only	Histidine phosphatase superfamily (branch 2)	Acid phosphatase PHO1 (Precursor) GN=PHO1 OS=Komagataella pastoris (Yeast) PE=2 SV=1	R	General function prediction only	acid phosphatase [Ascochyta rabiei]	molecular function: catalytic activity (GO:0003824);; biological process: metabolic process (GO:0008152);; biological process: cellular process (GO:0009987)
Contig00003.489	0.0274376	-2.42326	down	--	--	--	--	--	--	--	SUR7/PalI family	Protein SUR7 (Precursor) GN=SUR7 OS=Candida albicans (strain SC5314 / ATCC MYA-2876) PE=1 SV=1	S	Function unknown	hypothetical protein B5807_08045 [Epicoccum nigrum]	--
Contig00003.94	0.00806697	-2.63904	down	[P]	Inorganic ion transport and metabolism	Molecular Function: ATP binding (GO:0005524);; Biological Process: cation transport (GO:0006812);; Cellular Component: integral component of membrane (GO:0016021);; Molecular Function: cation-transporting ATPase activity (GO:0019829);; Molecular Function: metal ion binding (GO:0046872);;	K01539|0|pno:SNOG_00706|hypothetical protein; K01539 sodium/potassium-transporting ATPase subunit alpha [EC:3.6.3.9] (A)	--	[P]	Inorganic ion transport and metabolism	E1-E2 ATPase;; Cation transporting ATPase, C-terminus;; haloacid dehalogenase-like hydrolase;; Putative hydrolase of sodium-potassium ATPase alpha subunit;; haloacid dehalogenase-like hydrolase;; Cation transporter/ATPase, N-terminus;; haloacid dehalogenase-like hydrolase	Calcium-transporting ATPase 1 GN=PMR1 OS=Yarrowia lipolytica (strain CLIB 122 / E 150) PE=3 SV=1	P	Inorganic ion transport and metabolism	hypothetical protein B5807_10927 [Epicoccum nigrum]	molecular function: binding (GO:0005488);; biological process: single-organism process (GO:0044699);; biological process: localization (GO:0051179);; cellular component: membrane (GO:0016020);; cellular component: membrane part (GO:0044425);; molecular function: catalytic activity (GO:0003824);; molecular function: transporter activity (GO:0005215);; biological process: metabolic process (GO:0008…
Contig00004.225	1.88787e-08	5.19239	up	[E]	Amino acid transport and metabolism	Molecular Function: catalytic activity (GO:0003824);; Biological Process: carbohydrate metabolic process (GO:0005975);; Molecular Function: carbohydrate binding (GO:0030246);;	--	--	[R]	General function prediction only	GMC oxidoreductase;; GMC oxidoreductase;; FAD binding domain;; FAD dependent oxidoreductase	Cellobiose dehydrogenase (Precursor) GN=CDH-2 OS=Phanerochaete chrysosporium (White-rot fungus) PE=1 SV=1	R	General function prediction only	cellulose binding [Ascochyta rabiei]	molecular function: catalytic activity (GO:0003824);; biological process: metabolic process (GO:0008152);; molecular function: binding (GO:0005488)
Contig00004.226	1.13143e-08	6.49696	up	--	--	--	--	--	--	--	Glycosyl hydrolase family 61	Probable endo-beta-1,4-glucanase D (Precursor) GN=eglD OS=Neosartorya fumigata (strain ATCC MYA-4609 / Af293 / CBS 101355 / FGSC PE=3 SV=1	R	General function prediction only	hypothetical protein ST47_g8895 [Ascochyta rabiei]	--
Contig00004.246	0.0150709	-4.08164	down	[R]	General function prediction only	Molecular Function: zinc ion binding (GO:0008270);; Molecular Function: oxidoreductase activity (GO:0016491);; Biological Process: oxidation-reduction process (GO:0055114);;	--	--	[Q]	Secondary metabolites biosynthesis, transport and catabolism	Alcohol dehydrogenase GroES-like domain;; Zinc-binding dehydrogenase	Alcohol dehydrogenase 1 GN=ADH1 OS=Kluyveromyces marxianus (Yeast) PE=3 SV=1	Q	Secondary metabolites biosynthesis, transport and catabolism	hypothetical protein B5807_09050 [Epicoccum nigrum]	molecular function: binding (GO:0005488);; molecular function: catalytic activity (GO:0003824);; biological process: metabolic process (GO:0008152);; biological process: single-organism process (GO:0044699)
Contig00004.291	3.44602e-06	5.26539	up	--	--	Molecular Function: hydrolase activity, hydrolyzing O-glycosyl compounds (GO:0004553);; Biological Process: carbohydrate metabolic process (GO:0005975);;	--	--	--	--	Glycosyl hydrolase family 7	Exoglucanase 1 (Precursor) GN=CEL1 OS=Cochliobolus carbonum (Bipolaris zeicola) PE=3 SV=1	R	General function prediction only	hypothetical protein B5807_08825 [Epicoccum nigrum]	molecular function: catalytic activity (GO:0003824);; biological process: metabolic process (GO:0008152)
Contig00004.36	4.32099e-05	4.24918	up	[Q]	Secondary metabolites biosynthesis, transport and catabolism	Cellular Component: extracellular region (GO:0005576);;	K05972|6.10874e-155|pno:SNOG_15451|hypothetical protein; K05972 acetylxylan esterase [EC:3.1.1.72] (A)	--	--	--	Esterase PHB depolymerase;; Prolyl oligopeptidase family;; Alpha/beta hydrolase family	Acetylxylan esterase A (Precursor) GN=axeA OS=Emericella nidulans (strain FGSC A4 / ATCC 38163 / CBS 112.46 / NRRL PE=1 SV=2	O	Posttranslational modification, protein turnover, chaperones	extracellular region [Ascochyta rabiei]	cellular component: extracellular region (GO:0005576)
Contig00004.509	5.52493e-09	Inf	up	--	--	Molecular Function: hydrolase activity (GO:0016787);;	--	--	--	--	Glycosyl hydrolase family 61	Cellulose-growth-specific protein (Precursor) GN=cel1 OS=Agaricus bisporus (White button mushroom) PE=3 SV=1	R	General function prediction only	cel1 protein precursor [Alternaria alternata]	molecular function: catalytic activity (GO:0003824);; biological process: metabolic process (GO:0008152)
Contig00005.199	0.000754399	-4.6934	down	[R]	General function prediction only	--	--	--	[R]	General function prediction only	Zinc finger, C2H2 type;; C2H2-type zinc finger;; Zinc-finger double domain	Biofilm and cell wall regulator 1 GN=BCR1 OS=Candida albicans (strain SC5314 / ATCC MYA-2876) PE=1 SV=1	R	General function prediction only	hypothetical protein B5807_09459 [Epicoccum nigrum]	--
Contig00005.210	0.000134593	-5.36627	down	[Q]	Secondary metabolites biosynthesis, transport and catabolism	Molecular Function: copper ion binding (GO:0005507);; Molecular Function: oxidoreductase activity (GO:0016491);; Biological Process: oxidation-reduction process (GO:0055114);;	--	--	[Q]	Secondary metabolites biosynthesis, transport and catabolism	Multicopper oxidase;; Multicopper oxidase;; Multicopper oxidase	Laccase-3 (Fragment) GN=lcc3 OS=Botryotinia fuckeliana (Noble rot fungus) PE=3 SV=1	Q	Secondary metabolites biosynthesis, transport and catabolism	copper ion binding [Ascochyta rabiei]	molecular function: binding (GO:0005488);; molecular function: catalytic activity (GO:0003824);; biological process: metabolic process (GO:0008152);; biological process: single-organism process (GO:0044699)
Contig00005.235	0.00358583	-2.70694	down	--	--	Biological Process: transcription, DNA-templated (GO:0006351);;	--	--	--	--	Aflatoxin regulatory protein;; Fungal Zn(2)-Cys(6) binuclear cluster domain	Aflatoxin biosynthesis regulatory protein GN=aflR OS=Aspergillus flavus (strain ATCC 200026 / FGSC A1120 / NRRL 3357 / JCM PE=3 SV=2	S	Function unknown	DNA binding [Ascochyta rabiei]	biological process: metabolic process (GO:0008152);; biological process: cellular process (GO:0009987)
Contig00005.260	0.0226878	7.00225	up	[V]	Defense mechanisms	--	--	--	[Q]	Secondary metabolites biosynthesis, transport and catabolism	CDR ABC transporter;; ABC transporter;; ABC-2 type transporter;; ABC-transporter extracellular N-terminal;; AAA domain;; Protein of unknown function, DUF258;; ATPase family associated with various cellular activities (AAA)	Opaque-specific ABC transporter CDR3 GN=CDR3 OS=Candida albicans (Yeast) PE=2 SV=1	Q	Secondary metabolites biosynthesis, transport and catabolism	hypothetical protein B5807_09512 [Epicoccum nigrum]	--
Contig00005.443	0.0291979	-2.72065	down	[GEPR]	Carbohydrate transport and metabolism;; Amino acid transport and metabolism;; Inorganic ion transport and metabolism;; General function prediction only	Biological Process: carbohydrate transport (GO:0008643);; Cellular Component: integral component of membrane (GO:0016021);; Molecular Function: substrate-specific transmembrane transporter activity (GO:0022891);; Biological Process: transmembrane transport (GO:0055085);;	--	--	[R]	General function prediction only	Sugar (and other) transporter	High-affinity glucose transporter GN=HGT1 OS=Kluyveromyces lactis (strain ATCC 8585 / CBS 2359 / DSM 70799 / NBRC PE=3 SV=1	R	General function prediction only	hypothetical protein B5807_06251 [Epicoccum nigrum]	biological process: single-organism process (GO:0044699);; biological process: localization (GO:0051179);; cellular component: membrane (GO:0016020);; cellular component: membrane part (GO:0044425);; molecular function: transporter activity (GO:0005215);; biological process: cellular process (GO:0009987)
Contig00005.454	7.42711e-05	4.01526	up	--	--	Molecular Function: hydrolase activity, hydrolyzing O-glycosyl compounds (GO:0004553);; Biological Process: xylan catabolic process (GO:0045493);;	K01181|0|bsc:COCSADRAFT_127742|glycoside hydrolase family 10 protein; K01181 endo-1,4-beta-xylanase [EC:3.2.1.8] (A)	--	--	--	Glycosyl hydrolase family 10	Endo-1,4-beta-xylanase 2 (Precursor) GN=xynII OS=Aureobasidium pullulans (Black yeast) PE=1 SV=1	R	General function prediction only	endo-1,4-beta-xylanase [Ascochyta rabiei]	molecular function: catalytic activity (GO:0003824);; biological process: metabolic process (GO:0008152);; biological process: cellular process (GO:0009987)
Contig00006.283	1.61204e-09	-5.78355	down	--	--	Molecular Function: protein dimerization activity (GO:0046983);;	K09104|6.93051e-161|pno:SNOG_01210|hypothetical protein; K09104 bHLH factor, other (A)	--	[K]	Transcription	Helix-loop-helix DNA-binding domain	Transcriptional regulator CBF1 GN=CBF1 OS=Candida albicans (strain SC5314 / ATCC MYA-2876) PE=1 SV=1	K	Transcription	hypothetical protein B5807_06470 [Epicoccum nigrum]	molecular function: binding (GO:0005488)
Contig00006.362	2.63892e-05	-3.91193	down	--	--	--	--	--	--	--	--	--	S	Function unknown	sequence-specific DNA binding RNA polymerase II transcription factor [Ascochyta rabiei]	--
Contig00006.426	4.75969e-05	-4.41251	down	[O]	Posttranslational modification, protein turnover, chaperones	Molecular Function: nucleotide binding (GO:0000166);;	--	--	[O]	Posttranslational modification, protein turnover, chaperones	ATPase family associated with various cellular activities (AAA)	Uncharacterized AAA domain-containing protein C31G5.19 GN=SPAC31G5.19 OS=Schizosaccharomyces pombe (strain 972 / ATCC 24843) PE=3 SV=1	O	Posttranslational modification, protein turnover, chaperones	hypothetical protein B5807_02104 [Epicoccum nigrum]	molecular function: binding (GO:0005488)
Contig00006.482	1.73804e-06	-4.72633	down	[GEPR]	Carbohydrate transport and metabolism;; Amino acid transport and metabolism;; Inorganic ion transport and metabolism;; General function prediction only	Biological Process: carbohydrate transport (GO:0008643);; Cellular Component: integral component of membrane (GO:0016021);; Molecular Function: substrate-specific transmembrane transporter activity (GO:0022891);; Biological Process: transmembrane transport (GO:0055085);;	--	--	[R]	General function prediction only	Sugar (and other) transporter;; Major Facilitator Superfamily	Sugar transporter STL1 GN=STL1 OS=Saccharomyces cerevisiae (strain ATCC 204508 / S288c) PE=1 SV=2	R	General function prediction only	hypothetical protein B5807_02061 [Epicoccum nigrum]	biological process: single-organism process (GO:0044699);; biological process: localization (GO:0051179);; cellular component: membrane (GO:0016020);; cellular component: membrane part (GO:0044425);; molecular function: transporter activity (GO:0005215);; biological process: cellular process (GO:0009987)
Contig00006.497	0.000240528	3.67811	up	[GEPR]	Carbohydrate transport and metabolism;; Amino acid transport and metabolism;; Inorganic ion transport and metabolism;; General function prediction only	Cellular Component: integral component of membrane (GO:0016021);; Biological Process: transmembrane transport (GO:0055085);;	--	--	[G]	Carbohydrate transport and metabolism	Major Facilitator Superfamily	Uncharacterized transporter C1002.16c GN=SPAC1002.16c OS=Schizosaccharomyces pombe (strain 972 / ATCC 24843) PE=3 SV=1	G	Carbohydrate transport and metabolism	hypothetical protein B5807_01973 [Epicoccum nigrum]	cellular component: membrane (GO:0016020);; cellular component: membrane part (GO:0044425);; biological process: cellular process (GO:0009987);; biological process: single-organism process (GO:0044699);; biological process: localization (GO:0051179)
Contig00006.75	0.0437425	2.70391	up	[GEPR]	Carbohydrate transport and metabolism;; Amino acid transport and metabolism;; Inorganic ion transport and metabolism;; General function prediction only	Cellular Component: integral component of membrane (GO:0016021);; Molecular Function: substrate-specific transmembrane transporter activity (GO:0022891);; Biological Process: transmembrane transport (GO:0055085);;	--	--	[R]	General function prediction only	Sugar (and other) transporter;; Major Facilitator Superfamily	Galactose transporter GN=GAL2 OS=Saccharomyces cerevisiae (strain ATCC 204508 / S288c) PE=1 SV=3	R	General function prediction only	hypothetical protein B5807_06620 [Epicoccum nigrum]	cellular component: membrane (GO:0016020);; cellular component: membrane part (GO:0044425);; molecular function: transporter activity (GO:0005215);; biological process: cellular process (GO:0009987);; biological process: single-organism process (GO:0044699);; biological process: localization (GO:0051179)
Contig00007.120	0.00743083	5.32974	up	--	--	--	--	--	--	--	WSC domain;; Glyoxal oxidase N-terminus;; Domain of unknown function (DUF1929)	Putative fungistatic metabolite GN=CHGG_05463 OS=Chaetomium globosum (strain ATCC 6205 / CBS 148.51 / DSM 1962 / NBRC PE=1 SV=2	R	General function prediction only	hypothetical protein B5807_03671 [Epicoccum nigrum]	--
Contig00007.210	0.0490221	-2.02297	down	[L]	Replication, recombination and repair	Molecular Function: DNA photolyase activity (GO:0003913);; Biological Process: DNA repair (GO:0006281);;	K01669|0|pte:PTT_09721|hypothetical protein; K01669 deoxyribodipyrimidine photo-lyase [EC:4.1.99.3] (A)	--	[LT]	Replication, recombination and repair;; Signal transduction mechanisms	FAD binding domain of DNA photolyase;; DNA photolyase	Putative cryptochrome DASH, mitochondrial (Precursor) GN=cry OS=Neurospora crassa (strain ATCC 24698 / 74-OR23-1A / CBS 708.71 / DSM PE=3 SV=1	LT	Replication, recombination and repair;; Signal transduction mechanisms	hypothetical protein B5807_04834 [Epicoccum nigrum]	molecular function: catalytic activity (GO:0003824);; biological process: metabolic process (GO:0008152);; biological process: cellular process (GO:0009987);; biological process: single-organism process (GO:0044699);; biological process: response to stimulus (GO:0050896)
Contig00007.235	0.0444651	2.54934	up	[GEPR]	Carbohydrate transport and metabolism;; Amino acid transport and metabolism;; Inorganic ion transport and metabolism;; General function prediction only	Cellular Component: integral component of membrane (GO:0016021);; Biological Process: transmembrane transport (GO:0055085);;	--	--	[G]	Carbohydrate transport and metabolism	Major Facilitator Superfamily;; Sugar (and other) transporter	Uncharacterized transporter C11D3.18C GN=SPAC11D3.18c OS=Schizosaccharomyces pombe (strain 972 / ATCC 24843) PE=3 SV=1	G	Carbohydrate transport and metabolism	hypothetical protein B5807_05268 [Epicoccum nigrum]	cellular component: membrane (GO:0016020);; cellular component: membrane part (GO:0044425);; biological process: cellular process (GO:0009987);; biological process: single-organism process (GO:0044699);; biological process: localization (GO:0051179)
Contig00007.262	1.03894e-05	-5.28926	down	[IQR]	Lipid transport and metabolism;; Secondary metabolites biosynthesis, transport and catabolism;; General function prediction only	Molecular Function: oxidoreductase activity (GO:0016491);; Biological Process: oxidation-reduction process (GO:0055114);;	--	--	[R]	General function prediction only	short chain dehydrogenase;; Enoyl-(Acyl carrier protein) reductase;; KR domain;; Polysaccharide biosynthesis protein	Versicolorin reductase GN=stcU OS=Emericella nidulans (strain FGSC A4 / ATCC 38163 / CBS 112.46 / NRRL PE=3 SV=2	Q	Secondary metabolites biosynthesis, transport and catabolism	hypothetical protein B5807_05216 [Epicoccum nigrum]	molecular function: catalytic activity (GO:0003824);; biological process: metabolic process (GO:0008152);; biological process: single-organism process (GO:0044699)
Contig00007.292	6.46432e-05	5.28428	up	--	--	--	--	--	--	--	--	--	R	General function prediction only	hypothetical protein AC579_8895 [Pseudocercospora musae]	--
Contig00008.150	1.8616e-13	-6.77479	down	--	--	--	--	--	[I]	Lipid transport and metabolism	PAP2 superfamily	--	I	Lipid transport and metabolism	hypothetical protein B5807_00545 [Epicoccum nigrum]	--
Contig00009.120	9.60012e-05	-3.89657	down	--	--	Cellular Component: integral component of membrane (GO:0016021);; Biological Process: transmembrane transport (GO:0055085);;	K07300|0|bsc:COCSADRAFT_195196|hypothetical protein; K07300 Ca2+:H+ antiporter (A)	--	[P]	Inorganic ion transport and metabolism	Sodium/calcium exchanger protein	Vacuolar calcium ion transporter GN=VCX1 OS=Saccharomyces cerevisiae (strain ATCC 204508 / S288c) PE=1 SV=1	P	Inorganic ion transport and metabolism	hypothetical protein B5807_11210 [Epicoccum nigrum]	cellular component: membrane (GO:0016020);; cellular component: membrane part (GO:0044425);; biological process: cellular process (GO:0009987);; biological process: single-organism process (GO:0044699);; biological process: localization (GO:0051179)
Contig00009.179	0.0123385	7.08848	up	[G]	Carbohydrate transport and metabolism	Molecular Function: catalytic activity (GO:0003824);;	K01728|4.79427e-154|bze:COCCADRAFT_9392|polysaccharide lyase family 1 protein; K01728 pectate lyase [EC:4.2.2.2] (A)	Pentose and glucuronate interconversions (ko00040)	--	--	Pectate lyase	Probable pectate lyase A (Precursor) GN=plyA OS=Neosartorya fumigata (strain ATCC MYA-4609 / Af293 / CBS 101355 / FGSC PE=3 SV=1	R	General function prediction only	lyase [Ascochyta rabiei]	molecular function: catalytic activity (GO:0003824)
Contig00009.353	1.56588e-07	9.82051	up	--	--	Molecular Function: cellulose 1,4-beta-cellobiosidase activity (GO:0016162);; Biological Process: cellulose catabolic process (GO:0030245);;	--	--	--	--	Glycosyl hydrolase family 7	Exoglucanase 1 (Precursor) GN=CEL1 OS=Cochliobolus carbonum (Bipolaris zeicola) PE=3 SV=1	R	General function prediction only	hydrolase [Ascochyta rabiei]	molecular function: catalytic activity (GO:0003824);; biological process: metabolic process (GO:0008152);; biological process: cellular process (GO:0009987)
Contig00009.39	1.11778e-16	-10.7408	down	--	--	--	--	--	--	--	PhoD-like phosphatase	Uncharacterized protein YGR266W GN=YGR266W OS=Saccharomyces cerevisiae (strain ATCC 204508 / S288c) PE=1 SV=1	S	Function unknown	hypothetical protein B5807_09112 [Epicoccum nigrum]	--
Contig00009.4	5.79782e-07	5.39991	up	[E]	Amino acid transport and metabolism	Molecular Function: catalytic activity (GO:0003824);; Biological Process: metabolic process (GO:0008152);; Molecular Function: pyridoxal phosphate binding (GO:0030170);;	K01739|1.29081e-55|afv:AFLA_091370|cystathionine gamma-synthase, putative; K01739 cystathionine gamma-synthase [EC:2.5.1.48] (A)	Cysteine and methionine metabolism (ko00270);; Selenocompound metabolism (ko00450);; Sulfur metabolism (ko00920);; Biosynthesis of amino acids (ko01230)	[E]	Amino acid transport and metabolism	Cys/Met metabolism PLP-dependent enzyme	Probable cystathionine gamma-synthase GN=SPBC15D4.09c OS=Schizosaccharomyces pombe (strain 972 / ATCC 24843) PE=3 SV=1	E	Amino acid transport and metabolism	related to cystathionine beta-lyases/cystathionine gamma-synthases [Rhynchosporium commune]	molecular function: catalytic activity (GO:0003824);; biological process: metabolic process (GO:0008152);; molecular function: binding (GO:0005488)
Contig00009.78	1.1384e-12	-6.93806	down	[P]	Inorganic ion transport and metabolism	Molecular Function: voltage-gated chloride channel activity (GO:0005247);; Biological Process: chloride transport (GO:0006821);; Cellular Component: integral component of membrane (GO:0016021);; Molecular Function: adenyl nucleotide binding (GO:0030554);; Biological Process: transmembrane transport (GO:0055085);;	K05012|0|bsc:COCSADRAFT_106384|hypothetical protein; K05012 chloride channel 3/4/5 (A)	--	[P]	Inorganic ion transport and metabolism	Voltage gated chloride channel;; CBS domain	Probable chloride channel protein UM03490-D GN=UM11084.2 OS=Ustilago maydis (strain 521 / FGSC 9021) PE=3 SV=1	P	Inorganic ion transport and metabolism	P-loop containing nucleoside triphosphate hydrolase protein [Alternaria alternata]	molecular function: transporter activity (GO:0005215);; biological process: cellular process (GO:0009987);; biological process: single-organism process (GO:0044699);; biological process: localization (GO:0051179);; biological process: biological regulation (GO:0065007);; cellular component: membrane (GO:0016020);; cellular component: membrane part (GO:0044425);; molecular function: binding (GO:00…
Contig00009.90	1.86618e-13	8.10785	up	[E]	Amino acid transport and metabolism	Molecular Function: transporter activity (GO:0005215);; Biological Process: oligopeptide transport (GO:0006857);; Cellular Component: integral component of membrane (GO:0016021);;	K03305|0|pte:PTT_10380|hypothetical protein; K03305 proton-dependent oligopeptide transporter, POT family (A)	--	[E]	Amino acid transport and metabolism	POT family	Probable peptide transporter ptr2 GN=ptr2 OS=Schizosaccharomyces pombe (strain 972 / ATCC 24843) PE=1 SV=1	E	Amino acid transport and metabolism	hypothetical protein B5807_09429 [Epicoccum nigrum]	molecular function: transporter activity (GO:0005215);; biological process: single-organism process (GO:0044699);; biological process: localization (GO:0051179);; cellular component: membrane (GO:0016020);; cellular component: membrane part (GO:0044425)
Contig00010.157	0.041962	-2.58891	down	[GEPR]	Carbohydrate transport and metabolism;; Amino acid transport and metabolism;; Inorganic ion transport and metabolism;; General function prediction only	Biological Process: carbohydrate transport (GO:0008643);; Cellular Component: integral component of membrane (GO:0016021);; Molecular Function: substrate-specific transmembrane transporter activity (GO:0022891);; Biological Process: transmembrane transport (GO:0055085);;	--	--	[R]	General function prediction only	Sugar (and other) transporter;; Major Facilitator Superfamily	Sugar transporter STL1 GN=STL1 OS=Saccharomyces cerevisiae (strain ATCC 204508 / S288c) PE=1 SV=2	R	General function prediction only	hypothetical protein B5807_03790 [Epicoccum nigrum]	biological process: single-organism process (GO:0044699);; biological process: localization (GO:0051179);; cellular component: membrane (GO:0016020);; cellular component: membrane part (GO:0044425);; molecular function: transporter activity (GO:0005215);; biological process: cellular process (GO:0009987)
Contig00010.224	0.000712166	-7.19503	down	--	--	Molecular Function: metallopeptidase activity (GO:0008237);;	--	--	--	--	Putative peptidase family	Major allergen Asp f 2 (Precursor) GN=AFUA_4G09580 OS=Neosartorya fumigata (strain ATCC MYA-4609 / Af293 / CBS 101355 / FGSC PE=1 SV=2	R	General function prediction only	hypothetical protein B5807_00017 [Epicoccum nigrum]	molecular function: catalytic activity (GO:0003824);; biological process: metabolic process (GO:0008152)
Contig00010.279	0.000399664	-4.02908	down	--	--	--	--	--	[K]	Transcription	bZIP transcription factor;; Basic region leucine zipper	Transcription factor atf1 GN=atf1 OS=Schizosaccharomyces pombe (strain 972 / ATCC 24843) PE=1 SV=1	S	Function unknown	hypothetical protein B5807_00151 [Epicoccum nigrum]	--
Contig00010.34	5.31494e-05	5.34876	up	--	--	--	--	--	--	--	Glycosyl hydrolase family 61	Polysaccharide monooxygenase Cel61a (Precursor) GN=Cel61a OS=Thielavia heterothallica (strain ATCC 42464 / BCRC 31852 / DSM 1799) PE=1 SV=1	R	General function prediction only	hypothetical protein ST47_g1383 [Ascochyta rabiei]	--
Contig00010.74	0.000590263	3.32599	up	[GEPR]	Carbohydrate transport and metabolism;; Amino acid transport and metabolism;; Inorganic ion transport and metabolism;; General function prediction only	--	--	--	[R]	General function prediction only	Major Facilitator Superfamily;; Sugar (and other) transporter;; Fungal trichothecene efflux pump (TRI12)	Uncharacterized MFS-type transporter C16A3.17c GN=SPBC16A3.17c OS=Schizosaccharomyces pombe (strain 972 / ATCC 24843) PE=3 SV=1	R	General function prediction only	transmembrane transport [Ascochyta rabiei]	--
Contig00011.26	0.0122816	-2.73299	down	[I]	Lipid transport and metabolism	Molecular Function: catalytic activity (GO:0003824);; Biological Process: metabolic process (GO:0008152);;	K01115|0|pte:PTT_07153|hypothetical protein; K01115 phospholipase D1/2 [EC:3.1.4.4] (A)	Glycerophospholipid metabolism (ko00564);; Ether lipid metabolism (ko00565);; Endocytosis (ko04144)	[I]	Lipid transport and metabolism	PLD-like domain;; Phospholipase D Active site motif	Phospholipase D1 GN=SPO14 OS=Saccharomyces cerevisiae (strain ATCC 204508 / S288c) PE=1 SV=3	I	Lipid transport and metabolism	catalytic [Ascochyta rabiei]	molecular function: catalytic activity (GO:0003824);; biological process: metabolic process (GO:0008152)
Contig00011.265	0.0230807	#NAME?	down	[GEPR]	Carbohydrate transport and metabolism;; Amino acid transport and metabolism;; Inorganic ion transport and metabolism;; General function prediction only	Biological Process: carbohydrate transport (GO:0008643);; Cellular Component: integral component of membrane (GO:0016021);; Molecular Function: substrate-specific transmembrane transporter activity (GO:0022891);; Biological Process: transmembrane transport (GO:0055085);;	--	--	[R]	General function prediction only	Sugar (and other) transporter;; Major Facilitator Superfamily	Sugar transporter STL1 GN=STL1 OS=Saccharomyces cerevisiae (strain ATCC 204508 / S288c) PE=1 SV=2	R	General function prediction only	hypothetical protein B5807_02913 [Epicoccum nigrum]	biological process: single-organism process (GO:0044699);; biological process: localization (GO:0051179);; cellular component: membrane (GO:0016020);; cellular component: membrane part (GO:0044425);; molecular function: transporter activity (GO:0005215);; biological process: cellular process (GO:0009987)
Contig00011.335	0.0278861	-2.37333	down	--	--	Biological Process: regulation of transcription, DNA-templated (GO:0006355);; Biological Process: transcription from RNA polymerase II promoter (GO:0006366);;	--	--	--	--	Domain of unknown function (DUF3425);; Fungal Zn(2)-Cys(6) binuclear cluster domain	Nitrogen assimilation transcription factor nit-4 GN=nit-4 OS=Neurospora crassa (strain ATCC 24698 / 74-OR23-1A / CBS 708.71 / DSM PE=3 SV=2	S	Function unknown	sequence-specific DNA binding RNA polymerase II transcription factor [Ascochyta rabiei]	biological process: biological regulation (GO:0065007);; biological process: metabolic process (GO:0008152);; biological process: cellular process (GO:0009987)
Contig00011.374	1.43835e-06	Inf	up	[GEPR]	Carbohydrate transport and metabolism;; Amino acid transport and metabolism;; Inorganic ion transport and metabolism;; General function prediction only	--	--	--	[G]	Carbohydrate transport and metabolism	Major Facilitator Superfamily	Pantothenate transporter liz1 GN=liz1 OS=Schizosaccharomyces pombe (strain 972 / ATCC 24843) PE=2 SV=2	G	Carbohydrate transport and metabolism	hypothetical protein B5807_09924 [Epicoccum nigrum]	--
Contig00011.411	6.67578e-06	4.15817	up	--	--	Molecular Function: serine-type peptidase activity (GO:0008236);;	K01312|7.35257e-86|val:VDBG_07692|trypsin; K01312 trypsin [EC:3.4.21.4] (A)	--	[E]	Amino acid transport and metabolism	Trypsin;; Trypsin-like peptidase domain	Trypsin (Precursor) OS=Fusarium oxysporum (Fusarium vascular wilt) PE=1 SV=1	E	Amino acid transport and metabolism	serine-type endopeptidase [Ascochyta rabiei]	molecular function: catalytic activity (GO:0003824);; biological process: metabolic process (GO:0008152)
Contig00011.50	0.0194518	-2.36893	down	[E]	Amino acid transport and metabolism	--	--	--	[T]	Signal transduction mechanisms	Aminotransferase class I and II	Uncharacterized aminotransferase C6B12.04c GN=SPAC6B12.04c OS=Schizosaccharomyces pombe (strain 972 / ATCC 24843) PE=3 SV=1	T	Signal transduction mechanisms	hypothetical protein AK830_g9698 [Neonectria ditissima]	--
Contig00011.56	3.82995e-07	-9.19679	down	--	--	Molecular Function: acid phosphatase activity (GO:0003993);;	--	--	[R]	General function prediction only	Histidine phosphatase superfamily (branch 2)	Acid phosphatase PHO1 (Precursor) GN=PHO1 OS=Komagataella pastoris (Yeast) PE=2 SV=1	R	General function prediction only	hypothetical protein B5807_02847 [Epicoccum nigrum]	molecular function: catalytic activity (GO:0003824);; biological process: metabolic process (GO:0008152);; biological process: cellular process (GO:0009987)
Contig00011.93	3.20185e-06	5.57052	up	[V]	Defense mechanisms	Molecular Function: ATP binding (GO:0005524);; Biological Process: ATP catabolic process (GO:0006200);; Cellular Component: integral component of membrane (GO:0016021);; Molecular Function: ATPase activity, coupled to transmembrane movement of substances (GO:0042626);; Biological Process: transmembrane transport (GO:0055085);;	K05658|0|bze:COCCADRAFT_8309|hypothetical protein; K05658 ATP-binding cassette, subfamily B (MDR/TAP), member 1 [EC:3.6.3.44] (A)	ABC transporters (ko02010)	[Q]	Secondary metabolites biosynthesis, transport and catabolism	ABC transporter;; ABC transporter transmembrane region;; RecF/RecN/SMC N terminal domain;; AAA domain;; Predicted ATPase of the ABC class;; P-loop containing region of AAA domain;; AAA ATPase domain;; Protein of unknown function, DUF258;; AAA domain;; AAA domain;; Putative exonuclease SbcCD, C subunit;; Protein of unknown function (DUF1602)	Leptomycin B resistance protein pmd1 GN=pmd1 OS=Schizosaccharomyces pombe (strain 972 / ATCC 24843) PE=3 SV=2	Q	Secondary metabolites biosynthesis, transport and catabolism	hypothetical protein B5807_02744 [Epicoccum nigrum]	molecular function: binding (GO:0005488);; biological process: metabolic process (GO:0008152);; biological process: cellular process (GO:0009987);; biological process: single-organism process (GO:0044699);; cellular component: membrane (GO:0016020);; cellular component: membrane part (GO:0044425);; molecular function: catalytic activity (GO:0003824);; molecular function: transporter activity (GO:…
Contig00012.102	0.015857	-2.40196	down	[R]	General function prediction only	Molecular Function: nucleotide binding (GO:0000166);; Molecular Function: nucleoside-triphosphatase activity (GO:0017111);;	--	--	[EJ]	Amino acid transport and metabolism;; Translation, ribosomal structure and biogenesis	ABC transporter;; AAA domain;; RecF/RecN/SMC N terminal domain;; ABC transporter;; P-loop containing region of AAA domain	Protein GCN20 GN=GCN20 OS=Saccharomyces cerevisiae (strain ATCC 204508 / S288c) PE=1 SV=1	EJ	Amino acid transport and metabolism;; Translation, ribosomal structure and biogenesis	hypothetical protein B5807_10081 [Epicoccum nigrum]	molecular function: binding (GO:0005488);; molecular function: catalytic activity (GO:0003824);; biological process: metabolic process (GO:0008152)
Contig00012.173	0.00160999	3.65231	up	[GEPR]	Carbohydrate transport and metabolism;; Amino acid transport and metabolism;; Inorganic ion transport and metabolism;; General function prediction only	--	--	--	[R]	General function prediction only	Sugar (and other) transporter;; Major Facilitator Superfamily	Lactose permease GN=LAC12 OS=Kluyveromyces lactis (strain ATCC 8585 / CBS 2359 / DSM 70799 / NBRC PE=3 SV=1	R	General function prediction only	general substrate transporter [Alternaria alternata]	--
Contig00012.209	7.00558e-18	8.93155	up	--	--	Biological Process: metabolic process (GO:0008152);; Molecular Function: cellulase activity (GO:0008810);;	--	--	--	--	Glycosyl hydrolase family 61	Probable endo-beta-1,4-glucanase D (Precursor) GN=eglD OS=Aspergillus niger (strain CBS 513.88 / FGSC A1513) PE=3 SV=1	R	General function prediction only	hypothetical protein ST47_g7495 [Ascochyta rabiei]	biological process: metabolic process (GO:0008152);; molecular function: catalytic activity (GO:0003824)
Contig00012.267	5.31494e-05	5.41509	up	[GEPR]	Carbohydrate transport and metabolism;; Amino acid transport and metabolism;; Inorganic ion transport and metabolism;; General function prediction only	Biological Process: single-organism transport (GO:0044765);;	--	--	[R]	General function prediction only	Sugar (and other) transporter;; Major Facilitator Superfamily	Lactose permease GN=LAC12 OS=Kluyveromyces lactis (strain ATCC 8585 / CBS 2359 / DSM 70799 / NBRC PE=3 SV=1	R	General function prediction only	transmembrane transporter [Ascochyta rabiei]	biological process: single-organism process (GO:0044699);; biological process: localization (GO:0051179)
Contig00012.30	0.0385382	2.46674	up	[IQR]	Lipid transport and metabolism;; Secondary metabolites biosynthesis, transport and catabolism;; General function prediction only	Molecular Function: oxidoreductase activity (GO:0016491);; Biological Process: oxidation-reduction process (GO:0055114);;	--	--	[R]	General function prediction only	Enoyl-(Acyl carrier protein) reductase;; short chain dehydrogenase;; KR domain;; 3-beta hydroxysteroid dehydrogenase/isomerase family	NADP-dependent mannitol dehydrogenase GN=mtdH OS=Agaricus bisporus (White button mushroom) PE=1 SV=3	Q	Secondary metabolites biosynthesis, transport and catabolism	hypothetical protein B5807_09859 [Epicoccum nigrum]	molecular function: catalytic activity (GO:0003824);; biological process: metabolic process (GO:0008152);; biological process: single-organism process (GO:0044699)
Contig00012.325	0.0258257	-2.39261	down	[ER]	Amino acid transport and metabolism;; General function prediction only	Molecular Function: zinc ion binding (GO:0008270);; Molecular Function: oxidoreductase activity (GO:0016491);; Biological Process: oxidation-reduction process (GO:0055114);;	--	--	[Q]	Secondary metabolites biosynthesis, transport and catabolism	Alcohol dehydrogenase GroES-like domain	Zinc-type alcohol dehydrogenase-like protein C1198.01 GN=SPBC1198.01 OS=Schizosaccharomyces pombe (strain 972 / ATCC 24843) PE=3 SV=1	Q	Secondary metabolites biosynthesis, transport and catabolism	hypothetical protein B5807_02187 [Epicoccum nigrum]	molecular function: binding (GO:0005488);; molecular function: catalytic activity (GO:0003824);; biological process: metabolic process (GO:0008152);; biological process: single-organism process (GO:0044699)
Contig00012.91	0.00991203	2.78317	up	[O]	Posttranslational modification, protein turnover, chaperones	Molecular Function: serine-type endopeptidase activity (GO:0004252);; Biological Process: proteolysis (GO:0006508);; Molecular Function: identical protein binding (GO:0042802);; Biological Process: negative regulation of catalytic activity (GO:0043086);;	--	--	[O]	Posttranslational modification, protein turnover, chaperones	Subtilase family;; Peptidase inhibitor I9	Alkaline protease 1 (Precursor) GN=alp1 OS=Aspergillus clavatus (strain ATCC 1007 / CBS 513.65 / DSM 816 / NCTC PE=3 SV=1	O	Posttranslational modification, protein turnover, chaperones	hypothetical protein B5807_09975 [Epicoccum nigrum]	molecular function: catalytic activity (GO:0003824);; biological process: metabolic process (GO:0008152);; molecular function: binding (GO:0005488);; biological process: biological regulation (GO:0065007)
Contig00013.104	0.0239832	-2.72615	down	[GEPR]	Carbohydrate transport and metabolism;; Amino acid transport and metabolism;; Inorganic ion transport and metabolism;; General function prediction only	Cellular Component: integral component of membrane (GO:0016021);; Biological Process: transmembrane transport (GO:0055085);;	--	--	[R]	General function prediction only	Major Facilitator Superfamily	Polyamine transporter 3 GN=TPO3 OS=Saccharomyces cerevisiae (strain ATCC 204508 / S288c) PE=1 SV=1	R	General function prediction only	transmembrane transport [Ascochyta rabiei]	cellular component: membrane (GO:0016020);; cellular component: membrane part (GO:0044425);; biological process: cellular process (GO:0009987);; biological process: single-organism process (GO:0044699);; biological process: localization (GO:0051179)
Contig00013.105	1.7102e-08	5.90278	up	[GEPR]	Carbohydrate transport and metabolism;; Amino acid transport and metabolism;; Inorganic ion transport and metabolism;; General function prediction only	Cellular Component: integral component of membrane (GO:0016021);; Molecular Function: substrate-specific transmembrane transporter activity (GO:0022891);; Biological Process: transmembrane transport (GO:0055085);;	--	--	[R]	General function prediction only	Sugar (and other) transporter;; Major Facilitator Superfamily	Lactose permease GN=LAC12 OS=Kluyveromyces lactis (strain ATCC 8585 / CBS 2359 / DSM 70799 / NBRC PE=3 SV=1	R	General function prediction only	hypothetical protein B5807_06767 [Epicoccum nigrum]	cellular component: membrane (GO:0016020);; cellular component: membrane part (GO:0044425);; molecular function: transporter activity (GO:0005215);; biological process: cellular process (GO:0009987);; biological process: single-organism process (GO:0044699);; biological process: localization (GO:0051179)
Contig00013.139	3.44602e-06	#NAME?	down	[P]	Inorganic ion transport and metabolism	Cellular Component: membrane (GO:0016020);; Biological Process: transmembrane transport (GO:0055085);;	K07243|2.17847e-179|pte:PTT_07470|hypothetical protein; K07243 high-affinity iron transporter (A)	--	--	--	Iron permease FTR1 family	Plasma membrane iron permease GN=FTR1 OS=Saccharomyces cerevisiae (strain ATCC 204508 / S288c) PE=1 SV=1	S	Function unknown	hypothetical protein B5807_06989 [Epicoccum nigrum]	cellular component: membrane (GO:0016020);; biological process: cellular process (GO:0009987);; biological process: single-organism process (GO:0044699);; biological process: localization (GO:0051179)
Contig00013.28	0.041691	3.29291	up	[IQR]	Lipid transport and metabolism;; Secondary metabolites biosynthesis, transport and catabolism;; General function prediction only	Molecular Function: oxidoreductase activity (GO:0016491);; Biological Process: oxidation-reduction process (GO:0055114);;	--	--	[R]	General function prediction only	short chain dehydrogenase;; Enoyl-(Acyl carrier protein) reductase;; KR domain	Sorbose reductase SOU1 GN=SOU1 OS=Candida albicans (strain SC5314 / ATCC MYA-2876) PE=1 SV=1	Q	Secondary metabolites biosynthesis, transport and catabolism	hypothetical protein B5807_07153 [Epicoccum nigrum]	molecular function: catalytic activity (GO:0003824);; biological process: metabolic process (GO:0008152);; biological process: single-organism process (GO:0044699)
Contig00014.218	0.0488962	3.2776	up	[Q]	Secondary metabolites biosynthesis, transport and catabolism	Molecular Function: monooxygenase activity (GO:0004497);; Molecular Function: iron ion binding (GO:0005506);; Molecular Function: electron carrier activity (GO:0009055);; Molecular Function: oxidoreductase activity, acting on paired donors, with incorporation or reduction of molecular oxygen (GO:0016705);; Molecular Function: heme binding (GO:0020037);; Biological Process: oxidation-reduction pro…	--	--	[QI]	Secondary metabolites biosynthesis, transport and catabolism;; Lipid transport and metabolism	Cytochrome P450	Benzoate 4-monooxygenase GN=bphA OS=Aspergillus niger PE=1 SV=1	Q	Secondary metabolites biosynthesis, transport and catabolism	heme binding [Ascochyta rabiei]	molecular function: catalytic activity (GO:0003824);; biological process: metabolic process (GO:0008152);; biological process: single-organism process (GO:0044699);; molecular function: binding (GO:0005488);; molecular function: electron carrier activity (GO:0009055)
Contig00014.259	5.42427e-05	3.59636	up	[R]	General function prediction only	--	--	--	[M]	Cell wall/membrane/envelope biogenesis	Ankyrin repeats (3 copies);; Ankyrin repeat;; Ankyrin repeat;; Ankyrin repeats (many copies);; Ankyrin repeats (many copies)	--	M	Cell wall/membrane/envelope biogenesis	hypothetical protein B5807_01439 [Epicoccum nigrum]	--
Contig00015.279	0.0431057	-2.01652	down	--	--	Biological Process: transport (GO:0006810);; Cellular Component: integral component of membrane (GO:0016021);;	K15102|0|bsc:COCSADRAFT_37597|hypothetical protein; K15102 solute carrier family 25 (mitochondrial phosphate transporter), member 3 (A)	--	[C]	Energy production and conversion	Mitochondrial carrier protein	Mitochondrial phosphate carrier protein 2 GN=PIC2 OS=Saccharomyces cerevisiae (strain ATCC 204508 / S288c) PE=1 SV=1	C	Energy production and conversion	ubiquitin c-terminal hydrolase [Stemphylium lycopersici]	biological process: localization (GO:0051179);; cellular component: membrane (GO:0016020);; cellular component: membrane part (GO:0044425)
Contig00016.184	0.0122816	2.90216	up	[GEPR]	Carbohydrate transport and metabolism;; Amino acid transport and metabolism;; Inorganic ion transport and metabolism;; General function prediction only	Biological Process: carbohydrate transport (GO:0008643);; Cellular Component: integral component of membrane (GO:0016021);; Molecular Function: substrate-specific transmembrane transporter activity (GO:0022891);; Biological Process: transmembrane transport (GO:0055085);;	--	--	[R]	General function prediction only	Sugar (and other) transporter;; Major Facilitator Superfamily	Probable glucose transporter rco-3 GN=rco-3 OS=Neurospora crassa (strain ATCC 24698 / 74-OR23-1A / CBS 708.71 / DSM PE=3 SV=2	R	General function prediction only	high affinity glucose transporter RGT2 [Pyrenochaeta sp. DS3sAY3a]	biological process: single-organism process (GO:0044699);; biological process: localization (GO:0051179);; cellular component: membrane (GO:0016020);; cellular component: membrane part (GO:0044425);; molecular function: transporter activity (GO:0005215);; biological process: cellular process (GO:0009987)
Contig00016.252	0.000245661	4.70119	up	--	--	Molecular Function: hydrolase activity (GO:0016787);;	--	--	--	--	Glycosyl hydrolase family 61	Probable endo-beta-1,4-glucanase D (Precursor) GN=eglD OS=Neosartorya fischeri (strain ATCC 1020 / DSM 3700 / FGSC A1164 / NRRL PE=3 SV=1	R	General function prediction only	hypothetical protein B5807_08399 [Epicoccum nigrum]	molecular function: catalytic activity (GO:0003824);; biological process: metabolic process (GO:0008152)
Contig00016.53	6.79337e-11	6.22522	up	--	--	--	--	--	--	--	Fungal specific transcription factor domain;; Fungal Zn(2)-Cys(6) binuclear cluster domain	--	S	Function unknown	hypothetical protein ST47_g2960 [Ascochyta rabiei]	--
Contig00017.152	4.09361e-08	-5.99957	down	[GEPR]	Carbohydrate transport and metabolism;; Amino acid transport and metabolism;; Inorganic ion transport and metabolism;; General function prediction only	Cellular Component: integral component of membrane (GO:0016021);; Biological Process: transmembrane transport (GO:0055085);;	--	--	[R]	General function prediction only	Major Facilitator Superfamily;; Sugar (and other) transporter	Uncharacterized MFS-type transporter PB1E7.08c GN=SPAPB1E7.08c OS=Schizosaccharomyces pombe (strain 972 / ATCC 24843) PE=1 SV=1	R	General function prediction only	hypothetical protein B5807_03833 [Epicoccum nigrum]	cellular component: membrane (GO:0016020);; cellular component: membrane part (GO:0044425);; biological process: cellular process (GO:0009987);; biological process: single-organism process (GO:0044699);; biological process: localization (GO:0051179)
Contig00017.247	0.00114177	7.99066	up	--	--	--	--	--	--	--	Fungal cellulose binding domain	Putative endoglucanase type B (Precursor) OS=Fusarium oxysporum (Fusarium vascular wilt) PE=2 SV=1	S	Function unknown	cellulose binding [Ascochyta rabiei]	--
Contig00017.373	5.97555e-12	6.18955	up	[PR]	Inorganic ion transport and metabolism;; General function prediction only	Molecular Function: binding (GO:0005488);;	--	--	--	--	Rieske [2Fe-2S] domain;; Ring hydroxylating alpha subunit (catalytic domain)	--	P	Inorganic ion transport and metabolism	2 iron, 2 sulfur cluster binding [Ascochyta rabiei]	molecular function: binding (GO:0005488)
Contig00018.130	0.0439892	-4.29322	down	--	--	--	--	--	[O]	Posttranslational modification, protein turnover, chaperones	IBR domain	E3 ubiquitin-protein ligase dbl4 {ECO:0000250|UniProtKB:P36113, ECO:0000305} OS=Schizosaccharomyces pombe (strain 972 / ATCC 24843) PE=3 SV=1	S	Function unknown	zinc ion binding [Ascochyta rabiei]	--
Contig00018.173	0.00146787	-4.86864	down	[T]	Signal transduction mechanisms	Molecular Function: phosphorelay sensor kinase activity (GO:0000155);; Molecular Function: phosphorelay response regulator activity (GO:0000156);; Biological Process: phosphorelay signal transduction system (GO:0000160);; Molecular Function: ATP binding (GO:0005524);; Biological Process: regulation of transcription, DNA-templated (GO:0006355);; Cellular Component: membrane (GO:0016020);; Biologic…	--	--	[T]	Signal transduction mechanisms	Histidine kinase-, DNA gyrase B-, and HSP90-like ATPase;; PAS domain;; Response regulator receiver domain;; His Kinase A (phospho-acceptor) domain;; PAS fold;; PAS fold	Two-component system protein A OS=Emericella nidulans (strain FGSC A4 / ATCC 38163 / CBS 112.46 / NRRL PE=3 SV=2	T	Signal transduction mechanisms	phosphorelay sensor kinase [Ascochyta rabiei]	molecular function: catalytic activity (GO:0003824);; molecular function: receptor activity (GO:0004872);; molecular function: molecular transducer activity (GO:0060089);; biological process: metabolic process (GO:0008152);; biological process: cellular process (GO:0009987);; biological process: signaling (GO:0023052);; biological process: single-organism process (GO:0044699);; biological process…
Contig00018.303	0.0125556	3.07535	up	--	--	--	--	--	--	--	--	--	S	Function unknown	hypothetical protein ST47_g5153 [Ascochyta rabiei]	--
Contig00020.13	0.0395317	-2.32762	down	[G]	Carbohydrate transport and metabolism	Molecular Function: alpha,alpha-trehalase activity (GO:0004555);; Biological Process: trehalose metabolic process (GO:0005991);;	K01194|0|pno:SNOG_12745|hypothetical protein; K01194 alpha,alpha-trehalase [EC:3.2.1.28] (A)	Starch and sucrose metabolism (ko00500)	[G]	Carbohydrate transport and metabolism	Trehalase;; Amylo-alpha-1,6-glucosidase	Neutral trehalase GN=YD8119.07C OS=Saccharomyces cerevisiae (strain ATCC 204508 / S288c) PE=1 SV=3	G	Carbohydrate transport and metabolism	hypothetical protein B5807_07227 [Epicoccum nigrum]	molecular function: catalytic activity (GO:0003824);; biological process: metabolic process (GO:0008152);; biological process: cellular process (GO:0009987);; biological process: single-organism process (GO:0044699)
Contig00020.179	0.00114177	-3.04562	down	[G]	Carbohydrate transport and metabolism	Molecular Function: hydrolase activity, hydrolyzing O-glycosyl compounds (GO:0004553);; Biological Process: carbohydrate metabolic process (GO:0005975);;	K05349|0|pno:SNOG_13675|hypothetical protein; K05349 beta-glucosidase [EC:3.2.1.21] (A)	Cyanoamino acid metabolism (ko00460);; Starch and sucrose metabolism (ko00500)	--	--	Glycosyl hydrolase family 3 N terminal domain;; Glycosyl hydrolase family 3 C-terminal domain;; Fibronectin type III-like domain	Probable beta-glucosidase G (Precursor) GN=bglG OS=Aspergillus oryzae (strain ATCC 42149 / RIB 40) PE=3 SV=1	G	Carbohydrate transport and metabolism	hypothetical protein B5807_07432 [Epicoccum nigrum]	molecular function: catalytic activity (GO:0003824);; biological process: metabolic process (GO:0008152)
Contig00021.103	0.0291873	-2.46973	down	[RTKL]	General function prediction only;; Signal transduction mechanisms;; Transcription;; Replication, recombination and repair	Molecular Function: protein serine/threonine kinase activity (GO:0004674);; Molecular Function: ATP binding (GO:0005524);; Biological Process: protein phosphorylation (GO:0006468);;	--	--	[T]	Signal transduction mechanisms	Protein kinase domain;; Protein tyrosine kinase	Serine/threonine-protein kinase srk1 GN=srk1 OS=Schizosaccharomyces pombe (strain 972 / ATCC 24843) PE=1 SV=1	T	Signal transduction mechanisms	ATP binding [Ascochyta rabiei]	molecular function: catalytic activity (GO:0003824);; biological process: metabolic process (GO:0008152);; biological process: cellular process (GO:0009987);; molecular function: binding (GO:0005488)
Contig00022.55	0.0131668	-2.81786	down	[E]	Amino acid transport and metabolism	Molecular Function: transporter activity (GO:0005215);; Biological Process: oligopeptide transport (GO:0006857);; Cellular Component: integral component of membrane (GO:0016021);;	K03305|0|bsc:COCSADRAFT_171324|hypothetical protein; K03305 proton-dependent oligopeptide transporter, POT family (A)	--	[E]	Amino acid transport and metabolism	POT family	Probable peptide transporter ptr2 GN=ptr2 OS=Schizosaccharomyces pombe (strain 972 / ATCC 24843) PE=1 SV=1	E	Amino acid transport and metabolism	transporter [Ascochyta rabiei]	molecular function: transporter activity (GO:0005215);; biological process: single-organism process (GO:0044699);; biological process: localization (GO:0051179);; cellular component: membrane (GO:0016020);; cellular component: membrane part (GO:0044425)
Contig00023.7	0.00114177	Inf	up	[C]	Energy production and conversion	--	K15303|1.40431e-138|bze:COCCADRAFT_23389|hypothetical protein; K15303 aflatoxin B1 aldehyde reductase (A)	--	--	--	Aldo/keto reductase family	NADPH-dependent alpha-keto amide reductase GN=YDL124W OS=Saccharomyces cerevisiae (strain ATCC 204508 / S288c) PE=1 SV=1	R	General function prediction only	NADP-dependent oxidoreductase domain-containing protein [Clohesyomyces aquaticus]	--
Contig00031.170	0.0444651	-3.48577	down	[GEPR]	Carbohydrate transport and metabolism;; Amino acid transport and metabolism;; Inorganic ion transport and metabolism;; General function prediction only	Cellular Component: integral component of membrane (GO:0016021);; Molecular Function: transmembrane transporter activity (GO:0022857);; Biological Process: transmembrane transport (GO:0055085);;	--	--	[P]	Inorganic ion transport and metabolism	Sugar (and other) transporter;; Major Facilitator Superfamily	Inorganic phosphate transporter PHO84 GN=PHO84 OS=Saccharomyces cerevisiae (strain ATCC 204508 / S288c) PE=1 SV=2	P	Inorganic ion transport and metabolism	hypothetical protein B5807_00802 [Epicoccum nigrum]	cellular component: membrane (GO:0016020);; cellular component: membrane part (GO:0044425);; molecular function: transporter activity (GO:0005215);; biological process: localization (GO:0051179);; biological process: cellular process (GO:0009987);; biological process: single-organism process (GO:0044699)
Contig00031.189	0.00984651	-2.9121	down	--	--	--	--	--	--	--	Fungal specific transcription factor domain	Proline utilization trans-activator GN=PUT3 OS=Saccharomyces cerevisiae (strain ATCC 204508 / S288c) PE=1 SV=1	K	Transcription	hypothetical protein B5807_01388 [Epicoccum nigrum]	--
Contig00031.191	3.62781e-08	-5.02968	down	[GEPR]	Carbohydrate transport and metabolism;; Amino acid transport and metabolism;; Inorganic ion transport and metabolism;; General function prediction only	Cellular Component: integral component of membrane (GO:0016021);; Biological Process: transmembrane transport (GO:0055085);;	--	--	[G]	Carbohydrate transport and metabolism	Major Facilitator Superfamily	Uncharacterized transporter C1002.16c GN=SPAC1002.16c OS=Schizosaccharomyces pombe (strain 972 / ATCC 24843) PE=3 SV=1	G	Carbohydrate transport and metabolism	hypothetical protein B5807_01386 [Epicoccum nigrum]	cellular component: membrane (GO:0016020);; cellular component: membrane part (GO:0044425);; biological process: cellular process (GO:0009987);; biological process: single-organism process (GO:0044699);; biological process: localization (GO:0051179)
Contig00031.5	1.94435e-20	10.8191	up	[Q]	Secondary metabolites biosynthesis, transport and catabolism	Molecular Function: catalytic activity (GO:0003824);; Biological Process: metabolic process (GO:0008152);; Molecular Function: phosphopantetheine binding (GO:0031177);;	--	--	[Q]	Secondary metabolites biosynthesis, transport and catabolism	AMP-binding enzyme;; Condensation domain;; Phosphopantetheine attachment site;; HxxPF-repeated domain;; AMP-binding enzyme C-terminal domain;; Methyltransferase domain;; Methyltransferase domain;; Methyltransferase domain;; Methyltransferase domain;; Methyltransferase domain;; Methyltransferase domain;; Methyltransferase domain;; Putative methyltransferase	S-adenosyl-L-methionine-dependent N-methyltransferase GN=ESYN1 OS=Fusarium equiseti (Fusarium scirpi) PE=1 SV=2	I	Lipid transport and metabolism	hypothetical protein COCSADRAFT_358216 [Bipolaris sorokiniana ND90Pr]	molecular function: catalytic activity (GO:0003824);; biological process: metabolic process (GO:0008152);; molecular function: binding (GO:0005488)
Contig00031.66	5.28549e-19	9.87766	up	[PR]	Inorganic ion transport and metabolism;; General function prediction only	Molecular Function: binding (GO:0005488);; Biological Process: metabolic process (GO:0008152);; Molecular Function: oxidoreductase activity (GO:0016491);;	--	--	--	--	Ring hydroxylating alpha subunit (catalytic domain)	--	P	Inorganic ion transport and metabolism	2 iron, 2 sulfur cluster binding [Ascochyta rabiei]	molecular function: binding (GO:0005488);; biological process: metabolic process (GO:0008152);; molecular function: catalytic activity (GO:0003824)
Contig00031.68	0.0134857	-3.37455	down	[L]	Replication, recombination and repair	Molecular Function: oxidoreductase activity, acting on paired donors, with incorporation or reduction of molecular oxygen, 2-oxoglutarate as one donor, and incorporation of one atom each of oxygen into both donors (GO:0016706);; Biological Process: oxidation-reduction process (GO:0055114);;	--	--	--	--	2OG-Fe(II) oxygenase superfamily	--	S	Function unknown	hypothetical protein B5807_06007 [Epicoccum nigrum]	molecular function: catalytic activity (GO:0003824);; biological process: metabolic process (GO:0008152);; biological process: single-organism process (GO:0044699)

## Sheet: TableS8
S8Table 36 common elements in "Carb-coded genes" and "DEGs".
GENE ID	FDR	log2FC	regulated	COG_class	COG_class_annotation	GO_annotation	KEGG_annotation	KEGG_pathway_annotation	KOG_class	KOG_class_annotation	Pfam_annotation	Swiss_Prot_annotation	eggNOG_class	eggNOG_class_annotation	NR_annotation	GO_second_level_annotation
Contig00001.311	2.57507e-08	4.9286	up	--	--	Molecular Function: hydrolase activity (GO:0016787);;	--	--	--	--	Glycosyl hydrolase family 61	Polysaccharide monooxygenase Cel61a (Precursor) GN=Cel61a OS=Thielavia heterothallica (strain ATCC 42464 / BCRC 31852 / DSM 1799) PE=1 SV=1	R	General function prediction only	hypothetical protein B5807_05607 [Epicoccum nigrum]	molecular function: catalytic activity (GO:0003824);; biological process: metabolic process (GO:0008152)
Contig00001.336	0.00114177	-4.62953	down	[G]	Carbohydrate transport and metabolism	Molecular Function: hydrolase activity, hydrolyzing O-glycosyl compounds (GO:0004553);; Biological Process: polysaccharide metabolic process (GO:0005976);;	--	--	--	--	Glycosyl hydrolases family 15	Uncharacterized protein C4H3.03c GN=SPAC4H3.03c OS=Schizosaccharomyces pombe (strain 972 / ATCC 24843) PE=4 SV=1	R	General function prediction only	hydrolase [Ascochyta rabiei]	molecular function: catalytic activity (GO:0003824);; biological process: metabolic process (GO:0008152)
Contig00001.791	2.06549e-05	3.96998	up	--	--	--	--	--	--	--	--	--	R	General function prediction only	hypothetical protein B5807_03193 [Epicoccum nigrum]	--
Contig00001.93	2.58501e-12	10.4865	up	--	--	--	--	--	--	--	--	--	S	Function unknown	hypothetical protein ST47_g6447 [Ascochyta rabiei]	--
Contig00002.660	0.0232189	-3.30936	down	--	--	--	--	--	--	--	Peroxidase	Versatile peroxidase VPL1 (Precursor) GN=vpl1 OS=Pleurotus eryngii (Boletus of the steppes) PE=1 SV=1	R	General function prediction only	heme binding [Ascochyta rabiei]	--
Contig00002.732	4.78711e-20	Inf	up	--	--	--	--	--	--	--	Glycosyl hydrolase family 61	Probable endo-beta-1,4-glucanase D (Precursor) GN=eglD OS=Aspergillus clavatus (strain ATCC 1007 / CBS 513.65 / DSM 816 / NCTC PE=3 SV=1	R	General function prediction only	hypothetical protein ST47_g8883 [Ascochyta rabiei]	--
Contig00002.760	7.29206e-14	6.99919	up	--	--	--	--	--	--	--	Glycosyl hydrolase family 61	Polysaccharide monooxygenase Cel61a (Precursor) GN=Cel61a OS=Thielavia heterothallica (strain ATCC 42464 / BCRC 31852 / DSM 1799) PE=1 SV=1	R	General function prediction only	hypothetical protein ST47_g5389 [Ascochyta rabiei]	--
Contig00003.161	0.00351967	2.86965	up	[G]	Carbohydrate transport and metabolism	Molecular Function: hydrolase activity, hydrolyzing O-glycosyl compounds (GO:0004553);; Biological Process: carbohydrate metabolic process (GO:0005975);;	K01179|0|pte:PTT_13236|hypothetical protein; K01179 endoglucanase [EC:3.2.1.4] (A)	Starch and sucrose metabolism (ko00500)	--	--	Cellulase (glycosyl hydrolase family 5);; Carbohydrate binding domain X2	Endoglucanase B (Precursor) GN=CELB OS=Neocallimastix patriciarum (Rumen fungus) PE=2 SV=1	G	Carbohydrate transport and metabolism	hydrolase [Ascochyta rabiei]	molecular function: catalytic activity (GO:0003824);; biological process: metabolic process (GO:0008152)
Contig00003.271	1.00149e-26	Inf	up	--	--	--	--	--	--	--	Glycosyl hydrolase family 61	Probable endo-beta-1,4-glucanase D (Precursor) GN=eglD OS=Neosartorya fischeri (strain ATCC 1020 / DSM 3700 / FGSC A1164 / NRRL PE=3 SV=1	R	General function prediction only	hypothetical protein ST47_g8973 [Ascochyta rabiei]	--
Contig00004.225	1.88787e-08	5.19239	up	[E]	Amino acid transport and metabolism	Molecular Function: catalytic activity (GO:0003824);; Biological Process: carbohydrate metabolic process (GO:0005975);; Molecular Function: carbohydrate binding (GO:0030246);;	--	--	[R]	General function prediction only	GMC oxidoreductase;; GMC oxidoreductase;; FAD binding domain;; FAD dependent oxidoreductase	Cellobiose dehydrogenase (Precursor) GN=CDH-2 OS=Phanerochaete chrysosporium (White-rot fungus) PE=1 SV=1	R	General function prediction only	cellulose binding [Ascochyta rabiei]	molecular function: catalytic activity (GO:0003824);; biological process: metabolic process (GO:0008152);; molecular function: binding (GO:0005488)
Contig00004.226	1.13143e-08	6.49696	up	--	--	--	--	--	--	--	Glycosyl hydrolase family 61	Probable endo-beta-1,4-glucanase D (Precursor) GN=eglD OS=Neosartorya fumigata (strain ATCC MYA-4609 / Af293 / CBS 101355 / FGSC PE=3 SV=1	R	General function prediction only	hypothetical protein ST47_g8895 [Ascochyta rabiei]	--
Contig00004.291	3.44602e-06	5.26539	up	--	--	Molecular Function: hydrolase activity, hydrolyzing O-glycosyl compounds (GO:0004553);; Biological Process: carbohydrate metabolic process (GO:0005975);;	--	--	--	--	Glycosyl hydrolase family 7	Exoglucanase 1 (Precursor) GN=CEL1 OS=Cochliobolus carbonum (Bipolaris zeicola) PE=3 SV=1	R	General function prediction only	hypothetical protein B5807_08825 [Epicoccum nigrum]	molecular function: catalytic activity (GO:0003824);; biological process: metabolic process (GO:0008152)
Contig00004.308	0.0276942	-2.4157	down	[I]	Lipid transport and metabolism	--	--	--	--	--	alpha/beta hydrolase fold	--	R	General function prediction only	hydrolase [Ascochyta rabiei]	--
Contig00004.36	4.32099e-05	4.24918	up	[Q]	Secondary metabolites biosynthesis, transport and catabolism	Cellular Component: extracellular region (GO:0005576);;	K05972|6.10874e-155|pno:SNOG_15451|hypothetical protein; K05972 acetylxylan esterase [EC:3.1.1.72] (A)	--	--	--	Esterase PHB depolymerase;; Prolyl oligopeptidase family;; Alpha/beta hydrolase family	Acetylxylan esterase A (Precursor) GN=axeA OS=Emericella nidulans (strain FGSC A4 / ATCC 38163 / CBS 112.46 / NRRL PE=1 SV=2	O	Posttranslational modification, protein turnover, chaperones	extracellular region [Ascochyta rabiei]	cellular component: extracellular region (GO:0005576)
Contig00004.509	5.52493e-09	Inf	up	--	--	Molecular Function: hydrolase activity (GO:0016787);;	--	--	--	--	Glycosyl hydrolase family 61	Cellulose-growth-specific protein (Precursor) GN=cel1 OS=Agaricus bisporus (White button mushroom) PE=3 SV=1	R	General function prediction only	cel1 protein precursor [Alternaria alternata]	molecular function: catalytic activity (GO:0003824);; biological process: metabolic process (GO:0008152)
Contig00005.454	7.42711e-05	4.01526	up	--	--	Molecular Function: hydrolase activity, hydrolyzing O-glycosyl compounds (GO:0004553);; Biological Process: xylan catabolic process (GO:0045493);;	K01181|0|bsc:COCSADRAFT_127742|glycoside hydrolase family 10 protein; K01181 endo-1,4-beta-xylanase [EC:3.2.1.8] (A)	--	--	--	Glycosyl hydrolase family 10	Endo-1,4-beta-xylanase 2 (Precursor) GN=xynII OS=Aureobasidium pullulans (Black yeast) PE=1 SV=1	R	General function prediction only	endo-1,4-beta-xylanase [Ascochyta rabiei]	molecular function: catalytic activity (GO:0003824);; biological process: metabolic process (GO:0008152);; biological process: cellular process (GO:0009987)
Contig00006.465	1.18418e-06	5.68013	up	[G]	Carbohydrate transport and metabolism	Molecular Function: hydrolase activity, hydrolyzing O-glycosyl compounds (GO:0004553);; Biological Process: carbohydrate metabolic process (GO:0005975);;	K01188|0|bsc:COCSADRAFT_40972|glycoside hydrolase family 1 protein; K01188 beta-glucosidase [EC:3.2.1.21] (A)	Cyanoamino acid metabolism (ko00460);; Starch and sucrose metabolism (ko00500)	[G]	Carbohydrate transport and metabolism	Glycosyl hydrolase family 1	Beta-glucosidase 1B {ECO:0000303|PubMed:16896601, ECO:0000312|EMBL:BAE87009.1} OS=Phanerochaete chrysosporium (White-rot fungus) PE=1 SV=1	G	Carbohydrate transport and metabolism	hydrolase [Ascochyta rabiei]	molecular function: catalytic activity (GO:0003824);; biological process: metabolic process (GO:0008152)
Contig00006.480	6.56445e-08	-5.0025	down	--	--	--	--	--	--	--	--	--	S	Function unknown	hydrolase [Ascochyta rabiei]	--
Contig00007.120	0.00743083	5.32974	up	--	--	--	--	--	--	--	WSC domain;; Glyoxal oxidase N-terminus;; Domain of unknown function (DUF1929)	Putative fungistatic metabolite GN=CHGG_05463 OS=Chaetomium globosum (strain ATCC 6205 / CBS 148.51 / DSM 1962 / NBRC PE=1 SV=2	R	General function prediction only	hypothetical protein B5807_03671 [Epicoccum nigrum]	--
Contig00009.179	0.0123385	7.08848	up	[G]	Carbohydrate transport and metabolism	Molecular Function: catalytic activity (GO:0003824);;	K01728|4.79427e-154|bze:COCCADRAFT_9392|polysaccharide lyase family 1 protein; K01728 pectate lyase [EC:4.2.2.2] (A)	Pentose and glucuronate interconversions (ko00040)	--	--	Pectate lyase	Probable pectate lyase A (Precursor) GN=plyA OS=Neosartorya fumigata (strain ATCC MYA-4609 / Af293 / CBS 101355 / FGSC PE=3 SV=1	R	General function prediction only	lyase [Ascochyta rabiei]	molecular function: catalytic activity (GO:0003824)
Contig00009.353	1.56588e-07	9.82051	up	--	--	Molecular Function: cellulose 1,4-beta-cellobiosidase activity (GO:0016162);; Biological Process: cellulose catabolic process (GO:0030245);;	--	--	--	--	Glycosyl hydrolase family 7	Exoglucanase 1 (Precursor) GN=CEL1 OS=Cochliobolus carbonum (Bipolaris zeicola) PE=3 SV=1	R	General function prediction only	hydrolase [Ascochyta rabiei]	molecular function: catalytic activity (GO:0003824);; biological process: metabolic process (GO:0008152);; biological process: cellular process (GO:0009987)
Contig00010.34	5.31494e-05	5.34876	up	--	--	--	--	--	--	--	Glycosyl hydrolase family 61	Polysaccharide monooxygenase Cel61a (Precursor) GN=Cel61a OS=Thielavia heterothallica (strain ATCC 42464 / BCRC 31852 / DSM 1799) PE=1 SV=1	R	General function prediction only	hypothetical protein ST47_g1383 [Ascochyta rabiei]	--
Contig00011.105	0.000472542	3.41123	up	--	--	Molecular Function: catalytic activity (GO:0003824);; Biological Process: metabolic process (GO:0008152);; Cellular Component: viral capsid (GO:0019028);; Molecular Function: starch binding (GO:2001070);;	--	--	--	--	Starch binding domain;; Chitin binding domain	Glucoamylase (Precursor) GN=glaA OS=Aspergillus oryzae (strain ATCC 42149 / RIB 40) PE=2 SV=2	R	General function prediction only	catalytic [Ascochyta rabiei]	molecular function: catalytic activity (GO:0003824);; biological process: metabolic process (GO:0008152);; cellular component: virion (GO:0019012);; cellular component: virion part (GO:0044423);; molecular function: binding (GO:0005488)
Contig00011.275	0.0035827	2.92653	up	--	--	--	--	--	--	--	Domain of unknown function (DUF1929);; WSC domain;; Kelch motif;; Galactose oxidase, central domain;; Kelch motif;; Glyoxal oxidase N-terminus	Galactose oxidase (Precursor) GN=GAOA OS=Gibberella zeae (Wheat head blight fungus) PE=1 SV=1	R	General function prediction only	galactose oxidase [Colletotrichum nymphaeae SA-01]	--
Contig00011.301	0.00232851	3.00297	up	--	--	Molecular Function: hydrolase activity (GO:0016787);;	--	--	--	--	GDSL-like Lipase/Acylhydrolase family;; GDSL-like Lipase/Acylhydrolase	--	S	Function unknown	cellulose binding [Ascochyta rabiei]	molecular function: catalytic activity (GO:0003824);; biological process: metabolic process (GO:0008152)
Contig00012.162	1.66802e-26	Inf	up	[G]	Carbohydrate transport and metabolism	Molecular Function: cellulose 1,4-beta-cellobiosidase activity (GO:0016162);; Biological Process: cellulose catabolic process (GO:0030245);;	--	--	--	--	Glycosyl hydrolases family 6	Probable 1,4-beta-D-glucan cellobiohydrolase C (Precursor) GN=cbhC OS=Aspergillus terreus (strain NIH 2624 / FGSC A1156) PE=3 SV=1	R	General function prediction only	hydrolase [Ascochyta rabiei]	molecular function: catalytic activity (GO:0003824);; biological process: metabolic process (GO:0008152);; biological process: cellular process (GO:0009987)
Contig00012.209	7.00558e-18	8.93155	up	--	--	Biological Process: metabolic process (GO:0008152);; Molecular Function: cellulase activity (GO:0008810);;	--	--	--	--	Glycosyl hydrolase family 61	Probable endo-beta-1,4-glucanase D (Precursor) GN=eglD OS=Aspergillus niger (strain CBS 513.88 / FGSC A1513) PE=3 SV=1	R	General function prediction only	hypothetical protein ST47_g7495 [Ascochyta rabiei]	biological process: metabolic process (GO:0008152);; molecular function: catalytic activity (GO:0003824)
Contig00012.96	0.0043749	-3.43957	down	[G]	Carbohydrate transport and metabolism	Biological Process: carbohydrate metabolic process (GO:0005975);; Molecular Function: hydrolase activity (GO:0016787);; Molecular Function: carbohydrate binding (GO:0030246);;	--	--	--	--	Glycosyl hydrolase family 92	--	R	General function prediction only	hypothetical protein B5807_09980 [Epicoccum nigrum]	biological process: metabolic process (GO:0008152);; molecular function: catalytic activity (GO:0003824);; molecular function: binding (GO:0005488)
Contig00016.252	0.000245661	4.70119	up	--	--	Molecular Function: hydrolase activity (GO:0016787);;	--	--	--	--	Glycosyl hydrolase family 61	Probable endo-beta-1,4-glucanase D (Precursor) GN=eglD OS=Neosartorya fischeri (strain ATCC 1020 / DSM 3700 / FGSC A1164 / NRRL PE=3 SV=1	R	General function prediction only	hypothetical protein B5807_08399 [Epicoccum nigrum]	molecular function: catalytic activity (GO:0003824);; biological process: metabolic process (GO:0008152)
Contig00016.62	6.56445e-08	-5.39988	down	--	--	--	--	--	[G]	Carbohydrate transport and metabolism	--	Glucose N-acetyltransferase 1 GN=gnt1 OS=Neosartorya fumigata (strain ATCC MYA-4609 / Af293 / CBS 101355 / FGSC PE=3 SV=1	S	Function unknown	hypothetical protein ST47_g6160 [Ascochyta rabiei]	--
Contig00017.185	1.31303e-09	5.49113	up	[G]	Carbohydrate transport and metabolism	Molecular Function: hydrolase activity, hydrolyzing O-glycosyl compounds (GO:0004553);; Biological Process: cellulose catabolic process (GO:0030245);;	--	--	--	--	Glycosyl hydrolases family 6	Endoglucanase-6B OS=Humicola insolens (Soft-rot fungus) PE=1 SV=1	R	General function prediction only	hydrolase [Ascochyta rabiei]	molecular function: catalytic activity (GO:0003824);; biological process: metabolic process (GO:0008152);; biological process: cellular process (GO:0009987)
Contig00017.247	0.00114177	7.99066	up	--	--	--	--	--	--	--	Fungal cellulose binding domain	Putative endoglucanase type B (Precursor) OS=Fusarium oxysporum (Fusarium vascular wilt) PE=2 SV=1	S	Function unknown	cellulose binding [Ascochyta rabiei]	--
Contig00020.13	0.0395317	-2.32762	down	[G]	Carbohydrate transport and metabolism	Molecular Function: alpha,alpha-trehalase activity (GO:0004555);; Biological Process: trehalose metabolic process (GO:0005991);;	K01194|0|pno:SNOG_12745|hypothetical protein; K01194 alpha,alpha-trehalase [EC:3.2.1.28] (A)	Starch and sucrose metabolism (ko00500)	[G]	Carbohydrate transport and metabolism	Trehalase;; Amylo-alpha-1,6-glucosidase	Neutral trehalase GN=YD8119.07C OS=Saccharomyces cerevisiae (strain ATCC 204508 / S288c) PE=1 SV=3	G	Carbohydrate transport and metabolism	hypothetical protein B5807_07227 [Epicoccum nigrum]	molecular function: catalytic activity (GO:0003824);; biological process: metabolic process (GO:0008152);; biological process: cellular process (GO:0009987);; biological process: single-organism process (GO:0044699)
Contig00020.179	0.00114177	-3.04562	down	[G]	Carbohydrate transport and metabolism	Molecular Function: hydrolase activity, hydrolyzing O-glycosyl compounds (GO:0004553);; Biological Process: carbohydrate metabolic process (GO:0005975);;	K05349|0|pno:SNOG_13675|hypothetical protein; K05349 beta-glucosidase [EC:3.2.1.21] (A)	Cyanoamino acid metabolism (ko00460);; Starch and sucrose metabolism (ko00500)	--	--	Glycosyl hydrolase family 3 N terminal domain;; Glycosyl hydrolase family 3 C-terminal domain;; Fibronectin type III-like domain	Probable beta-glucosidase G (Precursor) GN=bglG OS=Aspergillus oryzae (strain ATCC 42149 / RIB 40) PE=3 SV=1	G	Carbohydrate transport and metabolism	hypothetical protein B5807_07432 [Epicoccum nigrum]	molecular function: catalytic activity (GO:0003824);; biological process: metabolic process (GO:0008152)
Contig00031.306	0.000814755	4.46073	up	--	--	Cellular Component: integral component of membrane (GO:0016021);; Molecular Function: transferase activity, transferring hexosyl groups (GO:0016758);;	K05531|4.72298e-130|pno:SNOG_04275|hypothetical protein; K05531 mannan polymerase II complex MNN10 subunit [EC:2.4.1.-] (A)	Various types of N-glycan biosynthesis (ko00513)	[GM]	Carbohydrate transport and metabolism;; Cell wall/membrane/envelope biogenesis	galactosyl transferase GMA12/MNN10 family	Probable alpha-1,2-galactosyltransferase gmh1 GN=gmh1 OS=Schizosaccharomyces pombe (strain 972 / ATCC 24843) PE=3 SV=1	GM	Carbohydrate transport and metabolism;; Cell wall/membrane/envelope biogenesis	transferase [Ascochyta rabiei]	cellular component: membrane (GO:0016020);; cellular component: membrane part (GO:0044425);; molecular function: catalytic activity (GO:0003824);; biological process: metabolic process (GO:0008152)
Contig00031.57	5.97229e-05	-5.01241	down	[G]	Carbohydrate transport and metabolism	Biological Process: carbohydrate metabolic process (GO:0005975);; Molecular Function: hydrolase activity, acting on carbon-nitrogen (but not peptide) bonds (GO:0016810);;	--	--	--	--	Polysaccharide deacetylase	--	S	Function unknown	hydrolase [Ascochyta rabiei]	biological process: metabolic process (GO:0008152);; molecular function: catalytic activity (GO:0003824)

## Sheet: TabletS9
S9Table Database analysis annotation statistics of GH109 family in Sc. genome.
Protein_id	Protein_length（bp）	E-value	Coverage
Contig00001.609	335	6.3e-10	0.912698
Contig00002.530	594	6.5e-06	0.849206
Contig00004.571	339	1.1e-08	0.801587
Contig00006.300	437	5.4e-18	0.968254
Contig00006.65	405	8.4e-12	0.68254
Contig00007.383	367	2.4e-15	0.920635
Contig00008.480	546	1.4e-07	0.960317
Contig00014.12	401	3e-13	0.785714
Contig00017.109	474	6.6e-06	0.333333
Contig00017.186	384	8.7e-08	0.698413

[truncated: 6 more sheets: TableS10, TableS11, TableS12, TableS13, TableS14, Sheet1]
